# Supplementary material for: Ebola virus triggers receptor tyrosine kinase-dependent signaling to promote the delivery of viral particles to entry-conducive intracellular compartments
Source: PLoS Pathog. 2021 Jan 29;17(1):e1009275. doi: 10.1371/journal.ppat.1009275 (PMC7875390; doi:10.1371/journal.ppat.1009275)
Supplement: S1 Data — (XLSX) [file ppat.1009275.s001.xlsx]

## Sheet: Metabolic Activity
	Relative Metabolic Acitvity
	Cell Titre Glo - 1			Cell Titre Glo - 2			Cell Titre Glo - 3
Compound	A	B	Average Biological Replicate 1	C	D	Average Biological Replicate 2	E	F	Average Biological Replicate 3	Average of 3 Biological Replicates	StDev
10058-F4	108.578	90.3945	99.4863	110.984	101.013	105.999	108.623	88.7146	98.6688	101.385	4.01687
3-Methyladenine	99.5913	92.0088	95.8	102.425	96.7231	99.5741	94.0235	94.3528	94.1881	96.5208	2.76439
6H05	107.022	96.3976	101.71	112.745	105.19	108.967	133.934	100.267	117.101	109.259	7.69951
A66	112.604	108.274	110.439	116.472	113.013	114.742	113.014	106.149	109.582	111.588	2.7656
A-674563	80.7547	72.2456	76.5002	83.2375	83.4043	83.3209	90.834	90.884	90.859	83.56	7.18237
A-769662	107	113.253	110.126	117.334	100.384	108.859	118.025	107.487	112.756	110.58	1.98785
AC480 (BMS-599626)	85.089	98.094	91.5915	108.953	112.247	110.6	129.476	84.2061	106.841	103.011	10.0664
Acadesine	89.5999	100.792	95.196	115.421	114.784	115.103	87.0829	95.5927	91.3378	100.546	12.7537
AEE788 (NVP-AEE788)	103.868	94.159	99.0134	114.063	118.11	116.086	95.5975	97.4714	96.5344	103.878	10.6452
Afatinib (BIBW2992)	92.5897	107.908	100.249	106.637	113.157	109.897	97.7824	88.5428	93.1626	101.103	8.39993
AG-1024	79.9905	80.563	80.2767	124.264	110.454	117.359	82.0103	76.254	79.1321	92.256	21.7474
AG-1478 (Tyrphostin AG-1478)	101.374	108.384	104.879	108.259	96.0579	102.159	125.759	98.7161	112.238	106.425	5.21439
AG-18	111.615	119.396	115.506	108.136	118.136	113.136	110.508	106.402	108.455	112.366	3.58822
AG-490 (Tyrphostin B42)	108.323	99.5754	103.949	104.103	100.546	102.324	112.289	97.774	105.031	103.768	1.36256
Akti-1/2	116.509	90.801	103.655	105.555	96.539	101.047	94.4663	75.9249	85.1956	96.6325	9.99014
Alisertib (MLN8237)	116.293	106.691	111.492	119.269	115.498	117.384	110.027	104.059	107.043	111.973	5.18691
AMG319	88.6699	75.0979	81.8839	92.7628	99.7497	96.2562	89.7306	98.8196	94.2751	90.8051	7.78918
AMG-458	91.8995	100.818	96.3587	96.2224	93.6415	94.932	105.981	97.4966	101.739	97.6765	3.58971
AMG-900	103.881	96.2598	100.07	120.618	103.081	111.85	122.197	106.428	114.312	108.744	7.61201
Amuvatinib (MP-470)	85.3023	87.1437	86.223	121.369	119.674	120.522	80.91	76.7638	78.8369	95.1938	22.2432
ANA-12	113.346	99.2967	106.321	125.06	125.176	125.118	103.09	99.1919	101.141	110.86	12.6166
Anacardic Acid	85.0963	98.5682	91.8323	98.5825	105.426	102.004	99.7489	95.761	97.755	97.1971	5.10879
AP26113	125.883	129.358	127.62	142.921	111.455	127.188	127.947	110.35	119.148	124.652	4.77146
Apatinib	103.584	97.7972	100.691	117.779	102.542	110.16	74.904	98.6637	86.7839	99.2116	11.7581
AR-A014418	86.0899	81.4336	83.7617	95.2717	103.142	99.2068	98.5376	86.0756	92.3066	91.7584	7.73709
AS-252424	97.0066	91.0142	94.0104	103.799	104.331	104.065	110.607	101.2	105.904	101.326	6.4022
AS-604850	93.5008	104.433	98.9667	101.939	99.3849	100.662	120.731	100.904	110.817	103.482	6.40883
Asiatic Acid	89.6793	103.828	96.7534	93.0344	91.748	92.3912	86.8385	77.8701	82.3543	90.4997	7.38356
AST-1306	80.9831	88.2174	84.6003	91.0584	96.3341	93.6963	88.3084	73.5717	80.94	86.4122	6.5683
AT13148	83.0507	73.6352	78.343	89.412	107.772	98.5918	92.7327	84.8739	88.8033	88.5794	10.1263
AT7519	101.269	93.1057	97.1873	125.503	111.628	118.566	96.2521	81.9668	89.1095	101.621	15.2203
AT7867	112.81	99.8063	106.308	122.789	116.018	119.403	92.8829	98.4003	95.6416	107.118	11.9015
AT9283	109.499	102.28	105.89	115.981	124.612	120.297	113.245	105.16	109.203	111.796	7.5457
Aurora A Inhibitor I	86.4778	76.7181	81.5979	106.096	110.869	108.482	83.5747	83.2043	83.3895	91.1566	15.0313
AVL-292	124.221	101.826	113.023	142.057	125.162	133.609	115.248	99.4319	107.34	117.991	13.8212
Axitinib	90.7764	85.7707	88.2735	94.0036	100.804	97.4039	72.9469	94.5004	83.7237	89.8004	6.96678
AZ 628	96.6939	95.8465	96.2702	94.7831	97.2813	96.0322	112.095	93.8042	102.949	98.4173	3.92674
AZ 960	94.1177	98.4764	96.297	99.2804	104.084	101.682	88.5599	84.9	86.7299	94.9031	7.57305
AZ20	122.629	104.943	113.786	132.71	105.871	119.29	106.863	106.751	106.807	113.294	6.25644
AZD1080	106.052	105.432	105.742	106.469	87.1248	96.7968	106.005	100.8	103.402	101.981	4.63918
AZD1208	116.826	99.2955	108.061	140.339	112.089	126.214	111.512	101.089	106.301	113.525	11.0238
AZD1480	108.693	109.896	109.295	125.302	129.945	127.624	98.846	125.502	112.174	116.364	9.85667
AZD2014	108.519	92.3181	100.418	119.253	111.287	115.27	100.337	104.72	102.529	106.072	8.03521
AZD2858	103.696	109.686	106.691	104.296	92.966	98.6311	117.093	108.198	112.645	105.989	7.03329
AZD2932	129.967	114.516	122.242	143.555	115.439	129.497	132.905	109.559	121.232	124.324	4.50865
AZD3463	96.0992	86.9143	91.5068	119.224	100.972	110.098	92.6489	82.2707	87.4598	96.3549	12.0728
AZD4547	112.703	106.782	109.742	123.658	121.531	122.595	102.83	116.563	109.696	114.011	7.43361
AZD5363	102.046	93.3262	97.6861	100.042	103.054	101.548	103.696	89.0194	96.3579	98.5307	2.69622
AZD5438	104.803	111.55	108.177	102.283	99.0849	100.684	99.1361	104.449	101.793	103.551	4.04403
AZD6482	96.1891	79.2185	87.7038	128.639	125.12	126.879	96.8532	113.679	105.266	106.616	19.6225
AZD6738	113.126	94.9197	104.023	108.798	105.978	107.388	104.784	102.298	103.541	104.984	2.09585
AZD7762	111.26	90.0747	100.667	118.503	108.007	113.255	91.0492	92.6225	91.8358	101.919	10.7645
AZD8055	88.0251	84.2072	86.1161	105.827	104.984	105.405	89.4102	92.4217	90.916	94.1458	10.0419
AZD8330	104.382	100.419	102.401	129.178	132.548	130.863	99.5187	110.714	105.117	112.793	15.7076
AZD8931 (Sapitinib)	104.071	99.2212	101.646	109.705	112.51	111.108	96.0933	85.9402	91.0168	101.257	10.0511
AZD9291	79.6451	96.1886	87.9169	94.6459	79.8869	87.2664	100.534	105.185	102.859	92.6808	8.82068
Barasertib (AZD1152-HQPA)	106.675	99.1363	102.905	100.84	109.529	105.185	85.352	96.7688	91.0604	99.7168	7.5828
BAY 11-7082	106.637	90.2287	98.4329	153.238	97.3609	125.3	81.8226	110.508	96.1653	106.633	16.2057
Bay 11-7085	85.8777	81.4197	83.6487	85.2252	96.829	91.0271	98.2375	96.805	97.5213	90.7323	6.94098
BGT226 (NVP-BGT226)	59.3024	49.7434	54.5229	85.9353	82.2505	84.0929	92.2651	80.8552	86.5601	75.0586	17.8272
BI 2536	48.6155	56.9747	52.7951	55.0538	63.1125	59.0832	53.9495	56.5638	55.2567	55.7117	3.16862
BI-D1870	97.8576	86.3331	92.0953	97.7396	86.2448	91.9922	96.4081	96.4596	96.4339	93.5071	2.53515
Bikinin	93.017	91.551	92.284	93.2043	87.1379	90.1711	96.5207	87.9574	92.239	91.5647	1.2071
BIO	114.551	93.6398	104.096	117.283	101.76	109.521	111.193	95.0381	103.116	105.577	3.45037
BIRB 796 (Doramapimod)	93.6562	100.661	97.1585	125.008	129.415	127.211	106.56	110.516	108.538	110.969	15.1733
BIX 02188	110.11	102.373	106.242	125.415	136.78	131.098	104.147	96.6771	100.412	112.584	16.2962
BIX 02189	119.958	88.286	104.122	136.974	127.61	132.292	112.716	101.685	107.2	114.538	15.452
BKM120 (NVP-BKM120, Buparlisib)	92.7051	98.8238	95.7645	97.0974	92.7056	94.9015	82.4535	78.2421	80.3478	90.3379	8.66243
BLZ945	88.5389	75.8151	82.177	106.844	105.36	106.102	98.329	100.559	99.4438	95.9075	12.3482
BMS-265246	75.3415	85.1024	80.2219	89.1274	97.3861	93.2568	89.295	85.5658	87.4304	86.9697	6.52962
BMS-345541	93.1141	83.9503	88.5322	96.5318	100.357	98.4446	92.6215	90.8498	91.7357	92.9042	5.05849
BMS-536924	78.7121	98.4906	88.6013	108.362	114.089	111.226	111.464	87.4889	99.4767	99.7679	11.3149
BMS-754807	109.99	109.349	109.669	117.035	116.834	116.935	105.074	102.23	103.652	110.085	6.65107
BMS-777607	111.798	102.692	107.245	130.391	124.534	127.462	103.505	108.116	105.81	113.506	12.1078
BMS-794833	116.252	106.326	111.289	118.083	120.913	119.498	96.9264	103.745	100.336	110.374	9.61383
Bosutinib (SKI-606)	88.8359	97.1953	93.0156	111.328	113.835	112.582	115.997	89.8271	102.912	102.836	9.7832
Brivanib (BMS-540215)	116.145	105.777	110.961	119.291	124.966	122.129	107.679	125.756	116.718	116.602	5.58489
Brivanib Alaninate (BMS-582664)	105.372	96.8474	101.11	110.17	114.48	112.325	114.062	107.312	110.687	108.041	6.05785
BS-181 HCl	78.0796	96.2105	87.1451	93.1267	106.719	99.9227	100.601	89.3768	94.9886	94.0188	6.44381
Butein	107.746	102.987	105.367	111.595	127.9	119.748	99.5318	103.929	101.73	108.948	9.5278
BX-795	83.6314	77.7959	80.7136	125.217	115.181	120.199	114.096	85.0301	99.563	100.158	19.7493
BX-912	88.1049	81.3153	84.7101	125.441	112.332	118.886	103.72	79.8599	91.7899	98.4621	18.0387
BYL719	82.8264	87.277	85.0517	94.5071	91.6989	93.103	95.1276	97.4992	96.3134	91.4894	5.80166
Cabozantinib (XL184, BMS-907351)	97.7019	98.3363	98.0191	98.4209	111.509	104.965	100.805	95.1947	98	100.328	4.0158
Cabozantinib malate (XL184)	115.176	100.727	107.952	140.955	89.9237	115.439	106.661	99.6978	103.179	108.857	6.17991
CAL-101 (Idelalisib, GS-1101)	108.111	88.1049	98.108	105.595	84.3311	94.9629	70.9438	107.498	89.2209	94.0973	4.50632
CCT128930	101.201	106.683	103.942	118.086	114.649	116.367	108.895	109.859	109.377	109.895	6.22879
CCT129202	86.4952	102.281	94.3879	96.9279	88.4182	92.6731	84.6298	110.523	97.5763	94.8791	2.48825
CCT137690	103.211	96.2599	99.7353	108.903	105.725	107.314	113.68	91.3624	102.521	103.19	3.83332
Cediranib (AZD2171)	87.1889	85.5919	86.3904	108.9	103.715	106.307	83.8974	93.4556	88.6765	93.7914	10.8993
CEP-32496	104.01	110.866	107.438	108.018	113.69	110.854	112.798	100.602	106.7	108.331	2.21633
CEP-33779	108.415	90.7387	99.5769	120.949	118.531	119.74	114.679	106.638	110.659	109.992	10.098
CGI1746	108.484	98.6419	103.563	117.249	103.081	110.165	103.901	104.168	104.034	105.921	3.68339
CGK 733	109.966	102.276	106.121	109.514	90.3623	99.9383	102.137	93.2486	97.693	101.251	4.36455
CH5132799	98.5145	104.826	101.67	107.852	94.9467	101.399	102.691	97.6501	100.171	101.08	0.799034
CHIR-124	78.0315	83.554	80.7927	81.4625	85.7727	83.6176	114.161	97.9204	106.041	90.1503	13.8337
CHIR-98014	106.987	102.233	104.61	114.598	102.803	108.7	115.645	90.5608	103.103	105.471	2.89633
CHIR-99021 (CT99021)	89.3446	104.896	97.1203	117.214	113.036	115.125	109.187	89.4974	99.3421	103.863	9.81685
CHIR-99021 (CT99021) HCl	112.84	101.552	107.196	105.768	84.5677	95.1677	129.497	91.0285	110.263	104.209	7.97852
Chrysophanic Acid	111.575	105.951	108.763	105.929	102.467	104.198	101.416	115.96	108.688	107.216	2.61406
CNX-2006	103.166	92.0418	97.6041	117.229	100.934	109.082	110.599	97.2381	103.919	103.535	5.74846
CNX-774	105.337	93.079	99.208	106.179	103.199	104.689	103.37	86.9931	95.1815	99.6929	4.77241
CO-1686 (AVL-301)	108.038	99.9255	103.982	123.312	114.218	118.765	114.817	104.986	109.902	110.883	7.44025
Cobimetinib (GDC-0973, RG7420)	99.0692	98.6282	98.8487	106.483	109.191	107.837	101.259	102.418	101.838	102.841	4.5773
CP-673451	87.0838	89.7861	88.4349	99.8808	101.677	100.779	94.4496	88.9448	91.6972	93.6369	6.39641
CP-724714	109.976	94.0111	101.993	106.278	115.753	111.016	103.547	109.677	106.612	106.54	4.51152
Crenolanib (CP-868596)	100.067	95.9483	98.0079	100.373	95.7486	98.061	109.767	96.0557	102.911	99.6601	2.81585
Crizotinib (PF-02341066)	108.743	110.74	109.741	113.132	127.132	120.132	121.552	114.028	117.79	115.888	5.45017
CUDC-101	90.8353	73.2387	82.037	79.5174	80.3617	79.9395	98.5731	97.5133	98.0432	86.6732	9.90234
CUDC-907	23.2112	27.0977	25.1544	31.3566	26.7303	29.0435	43.5727	27.1262	35.3494	29.8491	5.14504
CX-6258 HCl	119.966	108.293	114.13	136.758	114.105	125.432	117.739	107.387	112.563	117.375	7.02111
CYC116	96.598	88.1946	92.3963	91.8535	97.6041	94.7288	88.175	94.2365	91.2058	92.777	1.79209
CYT387	100.015	100.698	100.357	102.226	101.318	101.772	78.7974	97.3526	88.075	96.7345	7.53268
CZC24832	116.1	102.615	109.358	100.412	88.0901	94.251	104.789	100.405	102.597	102.069	7.5673
D 4476	86.8097	76.424	81.6169	90.2424	113.289	101.766	93.4725	110.937	102.205	95.1958	11.7617
Dabrafenib (GSK2118436)	116.286	101.461	108.873	117.987	113.727	115.857	103.433	106.231	104.832	109.854	5.57774
Dacomitinib (PF299804, PF299)	110.19	106.817	108.504	113.654	102.613	108.134	143.4	110.34	126.87	114.502	10.7123
Danusertib (PHA-739358)	89.8541	92.3292	91.0916	98.3716	102.246	100.309	101.049	85.8309	93.4402	94.9469	4.78979
DASA-58	111.79	102.95	107.37	111.429	109.908	110.669	105.997	99.2539	102.625	106.888	4.04329
Dasatinib	82.591	78.2916	80.4413	103.263	101.831	102.547	82.6405	77.5923	80.1164	87.7015	12.8575
DCC-2036 (Rebastinib)	123.815	111.102	117.459	125.258	119.94	122.599	126.214	113.863	120.039	120.032	2.56996
DDR1-IN-1	102.69	87.372	95.031	103.849	106.2	105.024	107.89	78.0206	92.9554	97.6702	6.45281
Defactinib (VS-6063, PF-04554878)	107.486	90.2832	98.8844	103.803	125.943	114.873	111.208	101.349	106.279	106.679	8.00179
Degrasyn (WP1130)	78.1628	83.7736	80.9682	84.4785	81.4832	82.9809	76.1376	73.7148	74.9262	79.6251	4.19194
Dinaciclib (SCH727965)	88.2018	76.8215	82.5116	105.154	92.1305	98.6424	87.5405	87.6489	87.5947	89.5829	8.24717
Dorsomorphin (Compound C)	99.8109	83.6706	91.7408	95.4536	110.712	103.083	88.038	101.091	94.5648	96.4628	5.90447
Dovitinib (TKI-258) Dilactic Acid	98.9498	88.1544	93.5521	121.867	106.57	114.219	95.2728	99.3469	97.3098	101.694	11.0086
Dovitinib (TKI-258, CHIR-258)	82.6097	81.0611	81.8354	101.958	100.51	101.234	88.0345	88.4195	88.227	90.4322	9.88567
EHop-016	105.282	101.676	103.479	121.495	102.05	111.772	114.303	106.528	110.416	108.556	4.44872
EHT 1864	98.9697	89.3879	94.1788	98.7191	108.885	103.802	105.946	78.2583	92.1021	96.6943	6.24247
ENMD-2076	98.9266	85.7784	92.3525	94.8366	91.7619	93.2993	99.5127	98.6436	99.0781	94.91	3.64065
Entrectinib (RXDX-101)	122.574	91.4863	107.03	96.3122	98.8088	97.5605	99.1782	86.3638	92.771	99.1206	7.2565
Enzastaurin (LY317615)	122.53	110.077	116.303	132.15	139.531	135.841	145.936	110.379	128.158	126.767	9.84258
ERK5-IN-1	87.3261	90.3941	88.8601	81.2867	68.7359	75.0113	117.439	91.6411	104.54	89.4705	14.7739
Erlotinib HCl (OSI-744)	91.3566	97.9147	94.6357	119.657	120.054	119.856	114.287	100.801	107.544	107.345	12.6112
ETP-46464	83.8583	88.5558	86.207	90.0203	87.8523	88.9363	87.4546	88.9846	88.2196	87.7877	1.41498
Everolimus (RAD001)	100.724	110.539	105.631	111.822	121.791	116.806	106.721	102.572	104.647	109.028	6.75418
Fasudil (HA-1077) HCl	81.8391	98.6305	90.2348	108.276	111.568	109.922	100.813	101.088	100.951	100.369	9.85645
FIIN-2	108.413	97.0367	102.725	99.9374	97.8479	98.8927	106.296	89.1989	97.7475	99.7883	2.60677
Filgotinib (GLPG0634)	110.928	92.2571	101.593	108.392	111.066	109.729	103.681	85.9846	94.833	102.052	7.45864
Fingolimod (FTY720) HCl	103.469	86.1342	94.8016	126.211	98.6122	112.412	116.254	96.502	106.378	104.531	8.94932
Flavopiridol (Alvocidib)	69.1447	74.0678	71.6063	116.857	105.554	111.205	84.1186	67.8699	75.9942	86.2685	21.7069
Flavopiridol HCl	96.0117	92.7439	94.3778	103.006	98.7481	100.877	116.364	103.319	109.842	101.699	7.76457
Foretinib (GSK1363089)	88.1748	107.934	98.0543	102.91	115.991	109.451	96.6234	96.5505	96.587	101.364	7.04153
Fostamatinib (R788)	100.954	92.4155	96.6847	100.046	104.695	102.37	103.541	105.379	104.46	101.172	4.02366
FRAX597	100.591	92.2592	96.4252	122.491	106.012	114.251	109.308	98.3229	103.816	104.831	8.95627
G-749	82.358	72.2763	77.3171	91.4998	112.053	101.776	91.3792	92.8128	92.096	90.3965	12.3178
GDC-0068	111.39	98.8043	105.097	112.955	113.789	113.372	97.7736	105.127	101.45	106.64	6.10867
GDC-0349	111.985	106.272	109.128	111.141	115.99	113.566	98.7031	100.807	99.7551	107.483	7.05074
GDC-0879	124.386	116.732	120.559	124.584	142.008	133.296	123.819	101.872	112.845	122.233	10.3275
GDC-0941	72.2182	86.1359	79.1771	101.588	104.785	103.187	92.9888	95.3024	94.1456	92.1698	12.1262
GDC-0980 (RG7422)	107.539	103	105.27	116.189	103.201	109.695	114.331	107.278	110.805	108.59	2.92846
Gefitinib (ZD1839)	99.1418	102.357	100.75	113.627	121.645	117.636	124.018	94.6301	109.324	109.237	8.44351
Genistein	98.326	82.8065	90.5662	113.566	110.707	112.136	105.16	79.3305	92.2455	98.316	11.9982
GF109203X	125.451	101.216	113.334	144.611	120.355	132.483	120.739	113.378	117.059	120.959	10.153
GNE-0877	98.5934	94.6014	96.5974	88.8442	98.5889	93.7165	114.855	92.9409	103.898	98.0706	5.24807
GNE-7915	96.3644	85.1111	90.7377	103.825	86.7658	95.2954	89.2079	78.259	83.7334	89.9222	5.82397
GNE-9605	94.8567	82.7099	88.7833	97.9726	97.4022	97.6874	112.709	92.4343	102.572	96.3474	6.99113
GNF-2	121.881	104.458	113.17	133.41	97.1957	115.303	88.7603	105.45	97.105	108.526	9.94808
GNF-5	111.092	95.4829	103.287	102.844	88.5683	95.7062	106.583	76.1163	91.3498	96.7811	6.04097
Go 6983	116.072	94.7617	105.417	138.779	95.8162	117.297	91.2393	112.174	101.707	108.14	8.14432
Golvatinib (E7050)	87.0065	88.4702	87.7384	100.406	90.9196	95.6627	94.3132	91.0444	92.6788	92.0266	4.00223
GSK1059615	86.1878	89.2758	87.7318	111.452	109.657	110.555	94.6958	86.9492	90.8225	96.3696	12.3814
GSK1838705A	99.767	100.35	100.059	97.9714	102.054	100.013	112.515	115.386	113.95	104.674	8.03363
GSK1904529A	94.4087	99.5753	96.992	105.053	105.235	105.144	119.625	94.392	107.008	103.048	5.32696
GSK2126458 (GSK458)	85.1888	92.8185	89.0036	95.9319	95.9938	95.9628	93.042	89.1636	91.1028	92.0231	3.56972
GSK2334470	123.147	99.9855	111.566	131.148	111.252	121.2	128.807	108.093	118.45	117.072	4.96237
GSK2578215A	112.291	95.1349	103.713	107.727	124.61	116.168	105.679	111.066	108.373	109.418	6.29316
GSK2636771	99.4538	96.9602	98.207	89.9112	87.8972	88.9042	94.1534	81.3726	87.763	91.6248	5.72888
GSK429286A	88.557	83.9925	86.2747	99.7791	100.053	99.916	84.7106	106.459	95.585	93.9253	6.97045
GSK461364	84.2037	77.6781	80.9409	95.945	100.312	98.1284	68.1747	66.3646	67.2696	82.113	15.4627
GSK621	119.399	121.751	120.575	112.727	114.852	113.789	115.219	102.27	108.745	114.37	5.9366
GSK650394	121.869	98.9444	110.407	127.085	116.142	121.614	112.452	106.867	109.659	113.893	6.69674
GSK690693	110.67	115.342	113.006	127.573	123.034	125.303	117.856	110.762	114.309	117.539	6.75501
GW441756	108.986	89.3865	99.186	132.787	100.374	116.58	76.4656	96.7288	86.5972	100.788	15.0557
GW5074	119.938	98.9909	109.464	138.229	94.5865	116.408	89.426	100.916	95.1708	107.014	10.8284
GZD824	94.5259	89.4641	91.995	99.3073	86.0829	92.6951	88.9422	75.7512	82.3467	89.0123	5.78313
H 89 2HCl	107.033	114.826	110.929	137.939	130.83	134.385	99.5434	110.022	104.783	116.699	15.6216
Hesperadin	107.83	107.035	107.433	134.394	118.36	126.377	91.7759	95.8522	93.8141	109.208	16.354
HMN-214	98.4008	94.5543	96.4776	113.711	106.388	110.05	95.3883	87.883	91.6357	99.3877	9.54574
Honokiol	87.7605	100.085	93.9226	95.7235	91.5859	93.6547	87.6965	74.0571	80.8768	89.4847	7.45585
HS-173	90.2253	84.7512	87.4883	88.6218	93.3026	90.9622	96.3672	90.5274	93.4473	90.6326	2.99315
HTH-01-015	99.2877	109.091	104.19	118.904	99.7908	109.348	114.91	97.8366	106.373	106.637	2.58913
Ibrutinib (PCI-32765)	106.982	105.014	105.998	110.996	104.712	107.854	126.376	104.748	115.562	109.805	5.07151
Icotinib	104.218	94.2048	99.2112	147.5	92.6518	120.076	75.6715	103.694	89.6829	102.99	15.5449
IKK-16 (IKK Inhibitor VII)	107.883	92.1871	100.035	129.489	90.5965	110.043	78.9569	88.4852	83.721	97.9329	13.2862
IM-12	104.721	93.4136	99.0672	108.548	121.491	115.019	101.893	95.9454	98.919	104.335	9.25306
Imatinib (STI571)	118.764	108.057	113.41	111.279	108.987	110.133	105.279	115.974	110.627	111.39	1.76695
Imatinib Mesylate (STI571)	85.8904	97.2262	91.5583	117.611	118.661	118.136	135.365	105.973	120.669	110.121	16.1257
IMD 0354	125.842	95.6473	110.745	105.544	93.0767	99.3106	82.2704	83.4659	82.8681	97.6411	14.013
Indirubin	92.9617	97.4791	95.2204	89.7762	91.6595	90.7178	84.0918	74.9033	79.4975	88.4786	8.09709
INK 128 (MLN0128)	88.1005	82.3445	85.2225	96.6855	96.5894	96.6375	90.6594	88.3458	89.5026	90.4542	5.76668
IPA-3	105.864	107.035	106.45	106.101	116.396	111.248	108.023	90.9892	99.5061	105.735	5.90371
IPI-145 (INK1197)	100.133	86.369	93.2508	115.935	97.0122	106.474	107.573	100.363	103.968	101.231	7.02354
ISRIB (trans-isomer)	105.304	87.9251	96.6147	101.123	97.83	99.4765	109.029	91.7604	100.395	98.8287	1.97151
JNJ-38877605	112.652	107.496	110.074	129.442	131.959	130.701	120.426	114.242	117.334	119.37	10.463
JNJ-7706621	84.2086	103.191	93.6997	104.428	104.84	104.634	100.181	88.4106	94.296	97.5432	6.14792
JNK Inhibitor IX	89.0977	87.2975	88.1976	97.6822	79.9804	88.8313	102.969	90.4433	96.7063	91.2451	4.74019
JNK-IN-8	109.727	104.11	106.918	141.668	90.1477	115.908	98.4272	103.563	100.995	107.94	7.50888
Ki8751	85.4887	101.175	93.3318	117.006	128.624	122.815	97.5376	104.037	100.787	105.645	15.3299
KN-62	95.1806	95.1267	95.1536	99.6545	93.7745	96.7145	112.793	84.0583	98.4258	96.7646	1.63664
KN-93 Phosphate	94.9542	85.9117	90.433	102.349	93.4551	97.9021	99.9622	90.5839	95.2731	94.536	3.78871
K-Ras(G12C) inhibitor 9	108.918	99.1959	104.057	113.768	92.1513	102.959	126.96	107.557	117.259	108.092	7.95786
KRN 633	119.888	112.728	116.308	148.779	128.872	138.825	96.624	108.859	102.742	119.292	18.2258
KU-0063794	77.9651	84.0971	81.0311	121.678	113.169	117.423	81.1182	73.6345	77.3764	91.9436	22.1417
KU-55933 (ATM Kinase Inhibitor)	95.5307	96.3466	95.9387	109.1	120.812	114.956	119.95	114.497	117.223	109.373	11.6893
KU-60019	93.7596	91.9943	92.8769	103.176	97.7781	100.477	92.9886	109.144	101.067	98.1402	4.56764
KW-2449	104.742	123.046	113.894	133.631	127.533	130.582	99.1527	117.74	108.446	117.641	11.5338
KX2-391	70.3106	71.9473	71.1289	73.8442	72.9929	73.4186	85.7323	88.0149	86.8736	77.1404	8.5066
L-685,458	117.248	116.474	116.861	108.662	114.958	111.81	110.818	108.378	109.598	112.756	3.723
Lapatinib	91.426	100.345	95.8856	111.357	112.244	111.801	86.2922	98.8435	92.5678	100.085	10.2811
Lapatinib (GW-572016) Ditosylate	90.4887	94.188	92.3384	117.167	112.076	114.622	128.696	88.6782	108.687	105.216	11.5401
LDC000067	94.6748	88.4482	91.5615	95.0285	103.456	99.2422	103.739	80.6383	92.1885	94.3307	4.26499
LDK378	132.097	103.737	117.917	134.728	110.716	122.722	131.739	105.656	118.698	119.779	2.57877
LDN-214117	104.234	92.0628	98.1486	97.1102	102.917	100.014	105.897	80.4868	93.192	97.1181	3.52561
Lenvatinib (E7080)	120.156	104.405	112.28	114.723	127.842	121.283	110.84	115.93	113.385	115.649	4.90968
LFM-A13	98.5537	77.7172	88.1354	106.522	112.134	109.328	93.9935	93.665	93.8292	97.0976	10.9678
Linifanib (ABT-869)	81.2955	78.6374	79.9664	94.1028	98.6287	96.3657	70.7757	92.5451	81.6604	85.9975	9.019
Losmapimod (GW856553X)	122.897	103.618	113.257	128.134	109.465	118.799	117.001	111.578	114.289	115.449	2.94716
LY2090314	117.601	103.658	110.629	81.9317	77.0625	79.4971	102.383	91.5567	96.9698	95.6988	15.605
LY2228820	97.7066	101.325	99.5157	112.634	104.209	108.422	89.271	110.17	99.7203	102.553	5.08383
LY2603618	114.439	106.535	110.487	109.842	110.631	110.237	114.239	108.684	111.461	110.728	0.646847
LY2784544	94.7549	91.8933	93.3241	102.802	95.6578	99.2301	80.0327	120.749	100.391	97.6483	3.78957
LY2835219	99.329	83.0601	91.1946	105.726	100.172	102.949	97.3805	94.2333	95.8069	96.6502	5.92243
LY294002	101.264	100.873	101.068	116.722	123.364	120.043	109.144	105.424	107.284	109.465	9.67359
Masitinib (AB1010)	94.7512	106.964	100.858	112.911	100.616	106.763	130.891	91.8074	111.349	106.323	5.25963
MEK162 (ARRY-162, ARRY-438162)	123.184	109.781	116.483	133.047	106.245	119.646	125.846	101.619	113.732	116.62	2.95924
MGCD-265	92.7614	89.9662	91.3638	118.227	122.415	120.321	107.678	101.215	104.446	105.377	14.501
Milciclib (PHA-848125)	86.6299	89.5568	88.0934	108.15	99.7071	103.928	107.137	102.044	104.59	98.8707	9.33934
MK-2206 2HCl	70.1796	90.6212	80.4004	109.854	108.046	108.95	95.6889	100.665	98.1767	95.8423	14.4171
MK-2461	123.029	103.997	113.513	130.184	115.003	122.594	108.695	98.8359	103.766	113.291	9.41606
MK-5108 (VX-689)	113.575	96.8217	105.198	133.452	116.6	125.026	109.499	98.6881	104.094	111.439	11.7791
MK-8745	111.606	90.7971	101.201	111.01	91.9195	101.465	114.736	102.67	108.703	103.79	4.25707
MK-8776 (SCH 900776)	95.4449	92.721	94.083	115.87	105.707	110.788	118.088	102.31	110.199	105.023	9.47931
MLN8054	101.795	99.4205	100.608	98.3452	111.84	105.093	116.679	94.4911	105.585	103.762	2.74262
Motesanib Diphosphate (AMG-706)	83.7814	80.6329	82.2072	101.398	106.479	103.939	90.7082	98.148	94.4281	93.5246	10.8939
Mubritinib (TAK 165)	101.013	100.022	100.518	112.207	114.58	113.394	95.7155	101.873	98.7943	104.235	7.97807
Nilotinib (AMN-107)	88.4279	91.0941	89.761	102.153	118.12	110.136	99.742	109.073	104.407	101.435	10.5079
Nintedanib (BIBF 1120)	91.603	106.971	99.2871	112.998	114.453	113.726	102.421	92.4552	97.438	103.484	8.918
NSC 23766	90.1137	93.3956	91.7547	102.402	105.812	104.107	96.2919	95.08	95.686	97.1825	6.31056
NU6027	123.249	112.742	117.995	121.141	113.137	117.139	110.357	93.1779	101.767	112.301	9.13204
NU7441 (KU-57788)	95.9436	98.674	97.3088	96.9024	94.5171	95.7097	101.443	93.0392	97.2411	96.7532	0.904313
NVP-ADW742	97.8367	95.8673	96.852	113.702	122.245	117.973	118.063	111.917	114.99	109.938	11.4308
NVP-AEW541	94.2714	95.0041	94.6378	108.57	124.064	116.317	107.444	108.784	108.114	106.356	10.946
NVP-BHG712	106.702	98.6695	102.686	117.127	109.607	113.367	79.2631	90.3623	84.8127	100.288	14.4272
NVP-BSK805 2HCl	96.9171	95.9774	96.4473	104.325	108.611	106.468	106.848	106.627	106.738	103.218	5.86494
NVP-BVU972	88.1753	94.1511	91.1632	94.7362	94.7948	94.7655	107.851	100.44	104.146	96.6915	6.70213
ONO-4059	119.097	96.6282	107.863	110.739	127.29	119.015	88.6609	93.6162	91.1386	106.005	14.0305
OSI-027	108.227	101.348	104.787	92.9263	96.3144	94.6203	93.5818	93.8431	93.7125	97.7067	6.14875
OSI-420	100.941	89.9074	95.4244	103.768	84.1431	93.9553	81.4066	98.8523	90.1295	93.1697	2.73347
OSI-906 (Linsitinib)	128.901	101.601	115.251	121.526	134.984	128.255	131.103	107.041	119.072	120.859	6.68363
OSI-930	84.4054	86.9636	85.6845	128.48	121.231	124.855	89.2256	74.8171	82.0213	97.5204	23.7436
OSU-03012 (AR-12)	99.9619	107.206	103.584	117.962	111.877	114.92	110.893	93.0312	101.962	106.822	7.05956
p276-00	87.7657	87.9836	87.8746	94.832	93.4844	94.1582	94.1085	99.2808	96.6947	92.9092	4.54074
Pacritinib	74.7701	72.7062	73.7381	82.9794	90.1971	86.5883	84.6851	93.2756	88.9804	83.1023	8.19731
Palbociclib (PD-0332991) HCl	100.485	97.197	98.8408	108.428	121.927	115.178	113.715	105.77	109.742	107.92	8.31945
Pazopanib	120.561	119.3	119.93	143.655	93.4492	118.552	125.968	102.221	114.095	117.526	3.05028
Pazopanib HCl (GW786034 HCl)	104.851	92.8558	98.8532	109.608	131.24	120.424	116.448	109.001	112.725	110.667	10.9316
PD0325901	98.8447	98.3815	98.6131	116.828	130.651	123.739	129.05	116.248	122.649	115	14.2024
PD168393	120.733	121.463	121.098	135.139	104.291	119.715	106.549	100.629	103.589	114.801	9.73402
PD173074	87.4683	83.2669	85.3676	123.502	121.05	122.276	112.855	94.3079	103.581	103.742	18.4547
PD173955	90.211	91.2853	90.7481	103.436	90.7449	97.0906	88.764	78.0642	83.4141	90.4176	6.84423
PD184352 (CI-1040)	92.5133	95.6481	94.0807	109.599	106.789	108.194	93.3822	97.4017	95.3919	99.2222	7.79748
PD318088	95.8314	93.6245	94.728	110.593	111.759	111.176	87.193	94.3593	90.7762	98.8933	10.8189
PD98059	104.575	100.599	102.587	105.981	103.463	104.722	92.9881	107.084	100.036	102.449	2.34602
Pelitinib (EKB-569)	83.8624	81.4037	82.6331	102.428	106.509	104.469	85.335	96.7838	91.0594	92.7204	11.0122
PF-00562271	109.084	102.283	105.684	118.224	110.441	114.332	118.546	105.897	112.222	110.746	4.50933
PF-04217903	91.3154	91.7726	91.544	93.5238	100.683	97.1032	123.37	90.896	107.133	98.5934	7.90056
PF-04691502	111.613	95.238	103.426	118.985	105.834	112.41	119.203	97.4034	108.303	108.046	4.4975
PF-3758309	100.419	83.9676	92.1932	105.806	91.61	98.7077	98.9548	82.464	90.7094	93.8701	4.25468
PF-431396	91.9045	75.9268	83.9157	91.2567	113.212	102.234	99.5155	101.182	100.349	95.4996	10.0762
PF-4708671	99.2431	97.5302	98.3866	112.187	116.475	114.331	76.5496	102.481	89.5155	100.744	12.5747
PF-477736	114.722	99.822	107.272	147.583	99.6352	123.609	86.5389	106.544	96.5415	109.141	13.6303
PF-543	126.165	109.401	117.783	133.056	112.041	122.548	122.287	101.106	111.697	117.343	5.43916
PF-562271	117.35	85.9025	101.626	125.001	92.525	108.763	75.5881	96.5711	86.0796	98.8229	11.5986
PF-573228	86.379	95.7342	91.0566	102.673	105.614	104.143	84.1387	120.677	102.408	99.2027	7.10791
PFK15	107.03	95.9266	101.478	119.403	114.47	116.937	121.311	97.84	109.575	109.33	7.73222
PH-797804	115.838	108.702	112.27	123.509	103.755	113.632	145.571	117.309	131.44	119.114	10.6962
PHA-665752	114.019	102.703	108.361	112.9	124.203	118.552	128.718	115.217	121.967	116.293	7.07872
PHA-680632	84.2353	82.5752	83.4052	110.065	111.951	111.008	86.8123	93.051	89.9316	94.7816	14.4264
PHA-767491	110.58	103.189	106.884	129.935	122.847	126.391	130.882	108.018	119.45	117.575	9.88763
PHA-793887	107.631	114.856	111.244	132.884	122.061	127.473	94.191	107.485	100.838	113.185	13.4231
Phenformin HCl	101.13	112.591	106.86	113.074	106.105	109.589	98.009	111.203	104.606	107.019	2.49537
PHT-427	106.63	94.0526	100.341	137.518	131.137	134.328	103.912	104.699	104.306	112.992	18.5837
PI-103	89.4552	87.3369	88.3961	95.946	126.335	111.14	115.604	88.8763	102.24	100.592	11.4613
Piceatannol	120.411	109.832	115.122	144.095	97.2367	120.666	141.343	99.1614	120.252	118.68	3.08853
PIK-293	84.6062	98.3043	91.4553	93.9505	111.121	102.536	99.1452	87.628	93.3866	95.7926	5.91915
PIK-294	95.3025	92.664	93.9833	103.863	99.9153	101.889	93.1888	93.2442	93.2165	96.363	4.80121
PIK-75	71.1772	74.6783	72.9277	90.5393	80.5324	85.5359	79.7715	65.2226	72.497	76.9869	7.40677
PIK-93	102.821	113.175	107.998	116.361	124.603	120.482	98.0149	103.243	100.629	109.703	10.0359
Pimasertib (AS-703026)	89.7038	79.8781	84.7909	106.625	107.766	107.195	92.1219	86.1719	89.1469	93.7111	11.8791
PLX-4720	108.191	122.353	115.272	112.178	123.608	117.893	95.4776	101.251	98.3641	110.51	10.5997
Ponatinib (AP24534)	100.107	82.9659	91.5363	115.494	110.941	113.217	92.0283	97.6021	94.8152	99.8562	11.6865
PP1	97.9377	101.831	99.8844	112.082	90.58	101.331	100.96	91.345	96.1525	99.1226	2.67192
PP121	101.449	106.121	103.785	100.613	97.9004	99.2565	93.0476	96.7225	94.8851	99.3088	4.45015
PP2	113.09	98.6698	105.88	120.031	103.802	111.916	107.077	98.0878	102.582	106.793	4.73338
PP242	92.9741	102.11	97.5422	111.568	109.953	110.76	88.7737	97.4692	93.1214	100.475	9.17768
PQ 401	79.8995	82.5506	81.2251	83.4133	96.9774	90.1953	99.3264	89.7672	94.5468	88.6557	6.793
PRT062607 (P505-15, BIIB057) HCl	98.3546	90.8583	94.6065	110.686	129.081	119.884	101.257	100.17	100.713	105.068	13.1892
Purvalanol A	88.8354	91.1503	89.9928	98.4396	86.7913	92.6154	86.9145	75.5509	81.2327	87.947	5.96076
Quercetin	105.278	100.709	102.993	104.037	100.501	102.269	99.5421	116.093	107.817	104.36	3.01604
Quizartinib (AC220)	104.228	101.891	103.059	120.891	128.2	124.545	107.04	94.0575	100.549	109.384	13.1897
R406	105.359	111.154	108.257	128.862	119.088	123.975	97.007	93.9141	95.4605	109.231	14.2823
R406 (free base)	107.453	103.668	105.56	105.754	97.4111	101.582	84.9556	94.5732	89.7644	98.969	8.21586
R428 (BGB324)	96.8981	87.0787	91.9884	101.229	83.1592	92.1939	86.5686	87.2668	86.9177	90.3667	2.98867
R547	96.4011	90.6443	93.5227	113.111	110.445	111.778	114.949	109.012	111.981	105.76	10.5987
RAF265 (CHIR-265)	103.327	105.898	104.612	114.728	115.627	115.177	82.9524	109.062	96.007	105.266	9.60181
Rapamycin (Sirolimus)	80.3197	91.4084	85.864	102.079	124.538	113.308	123.907	103.104	113.506	104.226	15.9022
Refametinib (RDEA119, Bay 86-9766)	107.176	103.181	105.179	135.54	130.682	133.111	142.076	122.032	132.054	123.448	15.8304
Regorafenib (BAY 73-4506)	113.427	99.918	106.673	112.238	105.677	108.957	106.442	112.764	109.603	108.411	1.53957
Rigosertib (ON-01910)	63.0517	73.0383	68.045	95.7831	99.6689	97.726	68.9388	72.0721	70.5055	78.7588	16.4721
RKI-1447	95.0471	98.279	96.663	96.1695	84.7081	90.4388	96.0847	92.0692	94.077	93.7263	3.12689
RN486	139.314	126.942	133.128	135.255	103.807	119.531	118.896	118.755	118.826	123.828	8.06147
Ro3280	97.4187	88.3617	92.8902	96.6162	87.5695	92.0929	106.048	94.4538	100.251	95.078	4.49761
Ro-3306	111.607	108.894	110.25	114.978	110.653	112.815	102.681	92.5938	97.6376	106.901	8.12435
Roscovitine (Seliciclib,CYC202)	109.607	120.401	115.004	115.269	123.885	119.577	101.554	111.823	106.688	113.757	6.53438
Ruxolitinib (INCB018424)	85.7067	96.0637	90.8852	123.481	128.782	126.131	101.78	109.925	105.852	107.623	17.6897
SAR245409 (XL765)	87.0017	76.3989	81.7003	121.023	116.503	118.763	95.9868	83.9155	89.9512	96.8048	19.4587
Saracatinib (AZD0530)	89.7843	88.1907	88.9875	101.006	107.978	104.492	86.6303	88.4185	87.5244	93.668	9.40243
SB202190 (FHPI)	95.1631	102.1	98.6315	92.3559	101.399	96.8776	124.864	98.5412	111.702	102.404	8.10041
SB203580	96.4579	101.279	98.8683	97.8812	113.266	105.573	124.46	102.607	113.534	105.992	7.34168
SB216763	127.265	106.092	116.678	114.278	133.504	123.891	133.355	108.807	121.081	120.55	3.63574
SB239063	113.756	87.572	100.664	112.718	130.105	121.412	109.277	91.4107	100.344	107.473	12.0721
SB415286	90.1267	102.085	96.1057	101.439	99.0002	100.22	123.61	94.8207	109.215	101.847	6.7045
SB590885	115.243	109.377	112.31	113.274	112.024	112.649	92.0648	110.1	101.082	108.68	6.58217
SC-514	103.547	102.774	103.161	135.705	81.1465	108.426	92.26	96.6306	94.4453	102.011	7.06078
Selumetinib (AZD6244)	97.3883	89.5606	93.4745	106.775	111.86	109.318	97.6111	88.294	92.9525	98.5815	9.30133
Semaxanib (SU5416)	95.5753	95.6853	95.6303	105.805	95.0854	100.445	97.6155	91.0507	94.3331	96.8029	3.22037
SGI-1776 free base	116.003	107.587	111.795	115.384	117.327	116.355	91.8959	99.179	95.5375	107.896	10.943
SGX-523	117.838	121.582	119.71	127.814	130.271	129.042	113.603	119.52	116.562	121.771	6.49075
Skepinone-L	119.711	98.492	109.101	122.149	116.271	119.21	116.017	100.297	108.157	112.156	6.127
SKI II	133.479	109.963	121.721	130.53	123.226	126.878	118.687	100.069	109.378	119.326	8.9924
SL-327	86.8898	94.6366	90.7632	97.8987	113.254	105.576	100.298	112.8	106.549	100.963	8.84665
SMI-4a	95.8907	95.6862	95.7885	102.734	124.155	113.444	97.4378	94.5909	96.0144	101.749	10.1291
SNS-032 (BMS-387032)	104.507	96.548	100.528	107.432	102.802	105.117	107.163	82.7341	94.9487	100.198	5.09201
SNS-314 Mesylate	115.184	102.254	108.719	114.645	111.937	113.291	92.7572	98.8037	95.7805	105.93	9.0822
Sorafenib	102.432	101.043	101.737	98.1093	93.359	95.7341	114.848	93.8392	104.344	100.605	4.41505
Sorafenib Tosylate	93.1212	98.6468	95.884	100.966	117.128	109.047	131.146	98.2775	114.712	106.548	9.65963
Sotrastaurin	105.689	92.0575	98.873	91.6252	101.914	96.7698	92.6542	102.042	97.3484	97.6637	1.08649
SP600125	95.6905	91.8288	93.7596	126.061	130.05	128.055	102.817	115.811	109.314	110.376	17.1725
S-Ruxolitinib (INCB018424)	121.701	102.318	112.009	140.135	98.9385	119.537	90.5122	110.256	100.384	110.643	9.64906
SSR128129E	129.463	95.2283	112.346	142.749	125.228	133.988	115.277	109.443	112.36	119.565	12.4912
Staurosporine	58.2456	60.854	59.5498	67.3654	67.696	67.5307	51.2369	69.9742	60.6056	62.562	4.33525
SU11274	97.4566	93.0965	95.2765	108.524	118.574	113.549	100.947	117.52	109.233	106.02	9.55071
SU6656	111.674	97.6592	104.667	116.327	108.811	112.569	96.3033	88.5164	92.4098	103.215	10.1575
SU9516	88.5667	82.5967	85.5817	94.7986	91.9478	93.3732	98.6515	77.566	88.1088	89.0212	3.97507
Sunitinib Malate	79.4418	82.4372	80.9395	110.8	103.271	107.036	94.5832	99.9663	97.2748	95.0833	13.1853
TAE226 (NVP-TAE226)	95.7439	101.415	98.5797	118.826	99.7917	109.309	87.2907	94.4601	90.8754	99.588	9.25813
TAK-285	95.7936	90.3693	93.0815	110.148	97.8056	103.977	94.5338	95.4517	94.9928	97.3503	5.81766
TAK-632	110.738	97.734	104.236	123.691	104.172	113.931	104.715	103.775	104.245	107.471	5.59497
TAK-715	121.734	111.136	116.435	138.652	94.6531	116.653	117.031	104.093	110.562	114.55	3.45556
TAK-733	105.338	110.78	108.059	102.728	99.9012	101.315	99.8375	107.699	103.768	104.38	3.41356
TAK-901	103.915	99.9349	101.925	112.932	113.163	113.047	124.768	117.811	121.29	112.087	9.71805
TCS 359	85.2164	90.8403	88.0284	89.9635	88.3904	89.1769	97.4155	95.4004	96.4079	91.2044	4.54281
TDZD-8	102.977	88.7489	95.863	124.094	90.602	107.348	125.341	95.424	110.382	104.531	7.65859
Telatinib	97.4391	101.396	99.4177	101.384	101.716	101.55	94.3683	93.2832	93.8258	98.2643	3.98898
Temsirolimus (CCI-779, NSC 683864)	83.4628	87.4202	85.4415	109.314	106.876	108.095	99.8784	104.874	102.376	98.6376	11.7805
Tepotinib (EMD 1214063)	140.261	119.052	129.656	136.215	98.2952	117.255	122.375	108.085	115.23	120.714	7.81032
TG003	108.153	103.621	105.887	117.021	106.69	111.856	118.608	105.612	112.11	109.951	3.52188
TG100-115	84.3358	90.0716	87.2037	106.333	111.336	108.834	98.7458	88.1292	93.4375	96.4919	11.1341
TG100713	119.455	97.4048	108.43	132.366	94.3099	113.338	83.5811	95.6043	89.5927	103.787	12.5351
TG101209	102.346	106.432	104.389	127.536	115.677	121.606	111.011	111.679	111.345	112.447	8.66141
TG101348 (SAR302503)	106.891	106.365	106.628	124.878	114.735	119.806	124.299	110.537	117.418	114.617	7.02121
TGX-221	105.999	90.6764	98.3377	104.883	99.7435	102.313	98.7301	96.3688	97.5494	99.4001	2.5534
Thiazovivin	98.4969	92.7207	95.6088	125.259	124.955	125.107	92.8114	107.42	100.116	106.944	15.8903
TIC10	126.029	114.289	120.159	126.991	107.168	117.079	118.733	100.554	109.643	115.627	5.4062
Tie2 kinase inhibitor	105.179	119.135	112.157	137.253	133.129	135.191	105.226	108.023	106.625	117.991	15.1504
Tivantinib (ARQ 197)	106.868	91.9737	99.4208	124.248	112.839	118.543	112.023	99.1549	105.589	107.851	9.75998
Tivozanib (AV-951)	85.8336	87.9881	86.9108	113.609	107.388	110.499	91.9741	74.3474	83.1608	93.5235	14.8201
Tofacitinib (CP-690550) Citrate	121.937	106.573	114.255	106.483	90.8962	98.6895	119.717	95.4857	107.601	106.849	7.80993
Tofacitinib (CP-690550,Tasocitinib)	90.2741	90.4621	90.3681	98.2326	93.4035	95.818	98.7609	97.0734	97.9171	94.7011	3.8965
Torin 2	87.4264	89.4608	88.4436	102.058	85.844	93.9513	81.9978	85.443	83.7204	88.7051	5.12045
TPCA-1	98.6842	94.9896	96.8369	119.501	103.485	111.493	98.5132	94.6176	96.5654	101.632	8.54103
Trametinib (GSK1120212)	108.088	109.368	108.728	115.341	114.895	115.118	121.225	111.797	116.511	113.452	4.15022
Triciribine	100.019	101.618	100.819	111.883	109.012	110.447	119.68	100.737	110.208	107.158	5.49129
TSU-68 (SU6668, Orantinib)	94.0499	82.3814	88.2156	115.754	110.553	113.154	89.1927	114.131	101.662	101.01	12.4818
TWS119	98.2789	106.828	102.554	132.993	127.081	130.037	102.59	110.824	106.707	113.099	14.8148
Tyrphostin 9	107.986	89.7888	98.8876	130.291	99.2301	114.761	67.418	90.7225	79.0703	97.5728	17.8815
Tyrphostin AG 1296	82.4341	82.2861	82.3601	90.9965	97.6721	94.3343	90.2125	96.5768	93.3946	90.0297	6.65865
Tyrphostin AG 879	107.039	90.0394	98.5394	102.119	95.2787	98.6987	88.0024	91.1628	89.5826	95.6069	5.21778
U0126-EtOH	110.101	120.483	115.292	123.074	123.94	123.507	111.088	107.672	109.38	116.06	7.09489
Ulixertinib (BVD-523, VRT752271)	113.1	87.4329	100.267	107.867	128.807	118.337	102.889	96.2835	99.5863	106.063	10.6347
URMC-099	77.6776	95.4928	86.5852	80.9928	77.8349	79.4138	110.122	109.805	109.963	91.9875	15.9752
Vandetanib (ZD6474)	95.5931	99.0869	97.34	120.718	116.907	118.813	111.565	109.841	110.703	108.952	10.8429
Varlitinib	114.788	107.602	111.195	123.824	113.229	118.527	117.464	106.314	111.889	113.87	4.04735
Vatalanib (PTK787) 2HCl	110.082	113.893	111.987	119.786	123.738	121.762	106.388	105.648	106.018	113.256	7.94836
VE-821	99.103	102.235	100.669	107.526	124.707	116.117	110.292	98.2815	104.287	107.024	8.07939
VE-822	91.0536	81.004	86.0288	99.6897	82.3393	91.0145	89.1901	76.3775	82.7838	86.609	4.1459
Vemurafenib (PLX4032, RG7204)	80.3134	83.6056	81.9595	125.801	123.036	124.419	111.046	88.7675	99.9068	102.095	21.3139
Volasertib (BI 6727)	61.4062	60.4038	60.905	56.3361	55.2072	55.7716	59.6145	52.084	55.8492	57.5086	2.94161
VS-5584 (SB2343)	93.5848	94.7339	94.1593	113.93	86.3907	100.16	84.5618	84.2758	84.4188	92.9129	7.94452
VX-680 (Tozasertib, MK-0457)	106.921	96.5877	101.754	119.442	118.146	118.794	129.02	104.114	116.567	112.372	9.26214
VX-702	123.579	118.76	121.169	145.36	105.788	125.574	117.363	105.701	111.532	119.425	7.18172
VX-745	101.071	88.4584	94.7649	120.773	125.779	123.276	93.9356	105.421	99.6782	105.906	15.242
WAY-600	104.969	96.5595	100.764	117.778	106.95	112.364	109.948	100.323	105.136	106.088	5.85805
WH-4-023	104.393	90.867	97.6299	99.6359	123.66	111.648	103.412	92.226	97.8188	102.366	8.03935
WHI-P154	109.155	90.0453	99.6004	130.395	95.0847	112.74	86.3951	89.3377	87.8664	100.069	12.4434
Wortmannin	113.479	93.6346	103.557	106.705	109.219	107.962	113.487	104.539	109.013	106.844	2.89471
WP1066	96.831	94.4776	95.6543	104.908	107.19	106.049	91.0536	98.0049	94.5292	98.7442	6.35109
WYE-125132 (WYE-132)	84.236	89.6301	86.933	87.3997	93.6522	90.5259	97.225	89.4916	93.3583	90.2724	3.22011
WYE-354	86.1453	81.6079	83.8766	123.048	119.683	121.366	106.388	85.8344	96.1112	100.451	19.1176
WZ3146	82.5749	85.6936	84.1342	91.8254	94.9894	93.4074	76.0157	81.6583	78.837	85.4595	7.37507
WZ4002	102.757	96.0982	99.4276	101.71	102.198	101.954	84.0102	95.5854	89.7978	97.0598	6.41464
WZ4003	101.992	103.072	102.532	113.719	106.662	110.191	120.529	90.3329	105.431	106.051	3.86698
WZ8040	103.976	89.7395	96.8579	104.968	111.921	108.445	95.6539	108.18	101.917	102.406	5.8088
XL019	129.653	109.231	119.442	138.219	103.233	120.726	108.577	108.715	108.646	116.271	6.63469
XL147	85.3489	93.7742	89.5616	96.7644	101.057	98.9107	100.327	89.0253	94.6761	94.3828	4.68146
XMD8-92	86.8109	68.089	77.4499	92.2705	86.4605	89.3655	99.8524	76.0445	87.9485	84.9213	6.50906
Y-27632 2HCl	107.481	109.43	108.456	137.689	126.891	132.29	145.745	109.532	127.639	122.795	12.6341
YM201636	81.9585	89.6114	85.785	122.73	109.744	116.237	93.9538	75.2194	84.5866	95.5361	17.9373
ZCL278	106.517	99.5977	103.057	111.931	95.3275	103.629	114.623	103.852	109.237	105.308	3.4151
ZM 306416	113.031	93.5579	103.294	124.591	94.891	109.741	86.4599	95.5554	91.0076	101.348	9.51712
ZM 323881 HCl	120.434	98.3056	109.37	104.77	93.1265	98.9483	86.2903	91.8204	89.0553	99.1245	10.1584
ZM 336372	111.52	114.3	112.91	128.405	119.918	124.161	123.841	113.758	118.8	118.624	5.62782
ZM 39923 HCl	94.3191	93.0826	93.7009	95.3191	106.938	101.128	98.0454	93.2195	95.6325	96.8206	3.85369
ZM 447439	112.711	116.039	114.375	129.379	124.199	126.789	111.23	107.665	109.447	116.87	8.93593
Zotarolimus(ABT-578)	102.713	89.3509	96.0318	105.195	95.0982	100.147	109.483	104.332	106.907	101.029	5.49118
ZSTK474	103.255	105.286	104.27	116.404	127.217	121.811	128.266	103.667	115.966	114.016	8.93137

## Sheet: VSV
	Relative Transduction %
	VSV-1			VSV-2			VSV-3
Compound	A	B	Average Biological Replicate 1	C	D	Average Biological Replicate 2	E	F	Average Biological Replicate 3	Average of 3 Biological Replicates	StDev
10058-F4	98.9934	31.0092	65.0013	77.2283	95.1494	86.1888	72.005	109.495	90.7498	80.6466	13.7398
3-Methyladenine	111.519	81.9032	96.711	92.7709	80.7237	86.7473	52.313	58.0975	55.2052	79.5545	21.6676
6H05	94.9687	119.262	107.115	95.7031	163.223	129.463	103.766	121.879	112.822	116.467	11.6112
A66	98.5857	82.2165	90.4011	135.215	165.164	150.19	121.393	133.038	127.215	122.602	30.16
A-674563	5.37401	0.816895	3.09545	50.1839	26.0612	38.1225	7.09071	17.9853	12.538	17.9187	18.1228
A-769662	122.087	89.8777	105.982	142.05	169.594	155.822	125.995	169.166	147.58	136.461	26.7153
AC480 (BMS-599626)	79.1041	164.252	121.678	69.6018	78.3633	73.9826	114.015	100.457	107.236	100.966	24.4582
Acadesine	93.4504	51.4974	72.4739	119.554	89.4577	104.506	66.6133	98.7057	82.6595	86.5464	16.3659
AEE788 (NVP-AEE788)	80.9749	45.8598	63.4174	106.884	101.745	104.315	145.961	93.4403	119.7	95.8108	29.0892
Afatinib (BIBW2992)	57.4012	42.09	49.7456	64.9332	62.3883	63.6607	45.8632	41.7869	43.8251	52.4105	10.1828
AG-1024	43.8395	40.5138	42.1767	100.65	66.379	83.5147	38.5606	43.5926	41.0766	55.5893	24.1903
AG-1478 (Tyrphostin AG-1478)	85.6189	77.7448	81.6819	115.689	115.188	115.439	92.6953	53.4686	73.082	90.0676	22.389
AG-18	143.995	199.295	171.645	169.619	163.293	166.456	131.568	135.814	133.691	157.264	20.5789
AG-490 (Tyrphostin B42)	102.932	127.168	115.05	79.0684	95.1599	87.1141	95.9261	94.5296	95.2278	99.1306	14.371
Akti-1/2	90.5338	126.082	108.308	107.486	126.298	116.892	105.461	114.312	109.887	111.695	4.56893
Alisertib (MLN8237)	111.939	73.4001	92.6694	113.586	121.159	117.372	145.157	168.022	156.589	122.21	32.2334
AMG319	139.209	45.8162	92.5124	103.157	91.7682	97.4624	76.2245	58.8605	67.5425	85.8391	16.0374
AMG-458	107.746	65.5813	86.6635	82.4134	71.1079	76.7607	56.2955	48.069	52.1822	71.8688	17.7535
AMG-900	13.9611	8.54324	11.2521	53.7189	21.6393	37.6791	13.4539	20.643	17.0485	21.9933	13.8901
Amuvatinib (MP-470)	45.3721	44.0851	44.7286	76.8523	62.3338	69.5931	26.6988	30.4813	28.5901	47.6372	20.6557
ANA-12	134.491	148.682	141.587	132.669	131.262	131.966	169.346	110.728	140.037	137.863	5.16578
Anacardic Acid	53.0866	78.4064	65.7465	86.4292	104.789	95.609	66.4083	134.088	100.248	87.2013	18.7246
AP26113	194.145	154.765	174.455	156.235	199.707	177.971	131.523	186.814	159.168	170.531	9.99672
Apatinib	115	29.5277	72.264	76.4225	92.2196	84.321	216.161	100.594	158.377	104.987	46.6283
AR-A014418	112.561	62.9593	87.76	95.0804	72.911	83.9957	72.3198	96.6753	84.4975	85.4178	2.04389
AS-252424	90.5929	68.8498	79.7213	113.36	89.8888	101.625	86.9188	68.2057	77.5622	86.3027	13.313
AS-604850	96.9723	87.1662	92.0692	121.134	70.0901	95.6118	76.4216	85.9867	81.2041	89.6284	7.50755
Asiatic Acid	74.8035	43.777	59.2902	89.0268	56.78	72.9034	52.3903	72.2675	62.3289	64.8408	7.14578
AST-1306	30.7674	28.6586	29.713	38.3931	46.34	42.3666	52.7335	69.6211	61.1773	44.419	15.8322
AT13148	87.0886	95.6708	91.3797	154.632	136.919	145.775	132.275	195.432	163.853	133.669	37.7229
AT7519	77.0803	109.599	93.3398	122.623	149.1	135.861	112.831	91.4558	102.144	110.448	22.4442
AT7867	135.674	133.186	134.43	192.129	168.357	180.243	158.463	137.928	148.196	154.289	23.5066
AT9283	68.9957	68.4072	68.7015	98.1142	116.502	107.308	128.713	57.0706	92.8919	89.6338	19.5083
Aurora A Inhibitor I	72.9617	84.103	78.5324	38.2331	47.1602	42.6966	107.648	89.3455	98.4968	73.242	28.2738
AVL-292	126.705	163.825	145.265	129.028	163.358	146.193	138.079	173.864	155.972	149.143	5.9318
Axitinib	89.4875	67.4238	78.4557	73.1134	61.2284	67.1709	68.3272	109.839	89.083	78.2365	10.9577
AZ 628	82.9227	72.8177	77.8702	89.0526	79.2826	84.1676	38.3101	44.7498	41.53	67.8559	23.0153
AZ 960	83.4137	74.7626	79.0882	87.0707	96.3952	91.733	175.59	96.2085	135.899	102.24	29.8276
AZ20	106.994	106.279	106.636	138.79	150.477	144.634	124.298	164.075	144.187	131.819	21.8099
AZD1080	119.828	69.7077	94.7677	99.4489	82.676	91.0624	76.9027	81.3006	79.1016	88.3106	8.18756
AZD1208	184.263	148.93	166.597	130.653	168.86	149.756	113.87	151.104	132.487	149.614	17.0553
AZD1480	102.763	92.151	97.4572	108.226	115.085	111.656	132.955	105.911	119.433	109.515	11.143
AZD2014	83.073	89.8682	86.4706	121.657	111.923	116.79	104.322	103.543	103.932	102.398	15.2179
AZD2858	140.353	69.4485	104.901	98.7754	121.871	110.323	58.0749	134.786	96.4303	103.885	7.00198
AZD2932	158.268	120.42	139.344	137.833	220.996	179.415	110.888	172.477	141.682	153.48	22.4904
AZD3463	86.3588	96.1126	91.2357	68.0068	45.118	56.5624	75.8577	115.917	95.8874	81.2285	21.4877
AZD4547	91.609	94.3798	92.9944	138.482	113.129	125.805	75.117	106.825	90.971	103.257	19.5537
AZD5363	78.7654	144.659	111.712	106.319	116.987	111.653	95.1109	89.1196	92.1152	105.16	11.2973
AZD5438	80.2134	61.3843	70.7989	168.516	119.387	143.952	93.5899	104.767	99.1783	104.643	36.8814
AZD6482	145.695	102.579	124.137	182.298	112.362	147.33	120.856	76.0783	98.4673	123.311	24.4417
AZD6738	138.695	173.535	156.115	132.988	158.473	145.73	114.471	119.349	116.91	139.585	20.3122
AZD7762	100.364	52.509	76.4367	179.392	110.908	145.15	111.711	89.8574	100.784	107.457	34.8393
AZD8055	26.0456	45.3268	35.6862	99.6475	66.9985	83.323	86.7883	71.3039	79.0461	66.0184	26.3554
AZD8330	70.5218	39.4274	54.9746	107.644	90.2909	98.9674	130.298	63.9448	97.1216	83.6879	24.8836
AZD8931 (Sapitinib)	57.4057	51.7631	54.5844	67.8564	91.8307	79.8435	93.1841	84.5037	88.8439	74.424	17.7611
AZD9291	62.9809	38.7297	50.8553	47.3683	39.2816	43.3249	31.1533	60.7196	45.9364	46.7056	3.82365
Barasertib (AZD1152-HQPA)	63.807	104.563	84.185	84.115	140.472	112.294	104.328	85.2927	94.8104	97.0964	14.1931
BAY 11-7082	155.105	83.8678	119.487	125.087	92.915	109.001	88.6187	138.179	113.399	113.962	5.26536
Bay 11-7085	115.32	64.3576	89.839	76.9425	58.0824	67.5124	71.452	110.387	90.9195	82.757	13.2132
BGT226 (NVP-BGT226)	-19.0871	-27.1799	-23.1335	-26.6703	-32.4053	-29.5378	-29.2515	-25.6494	-27.4504	-26.7072	3.26619
BI 2536	-12.7443	16.9493	2.10251	36.1227	28.7667	32.4447	66.958	58.9428	62.9504	32.4992	30.424
BI-D1870	111.268	107.825	109.547	130.702	119.862	125.282	122.34	108.377	115.358	116.729	7.95686
Bikinin	45.3377	109.186	77.2618	79.8642	74.6132	77.2387	61.8763	68.8113	65.3438	73.2814	6.87419
BIO	100.671	81.8011	91.236	54.5049	100.1	77.3026	94.3839	130.884	112.634	93.7241	17.7965
BIRB 796 (Doramapimod)	78.2099	70.985	74.5974	102.074	87.7671	94.9206	152.093	84.884	118.488	96.0021	21.9655
BIX 02188	128.363	130.341	129.352	284.513	187.24	235.877	111.255	108.236	109.745	158.325	67.8736
BIX 02189	139.78	120.477	130.129	210.761	137.007	173.884	131.549	105.63	118.59	140.867	29.1693
BKM120 (NVP-BKM120, Buparlisib)	62.1156	41.8292	51.9724	84.3111	58.7348	71.523	68.4443	63.4898	65.9671	63.1542	10.0742
BLZ945	80.7665	63.2354	72.0009	97.9456	100.633	99.2892	79.9173	82.758	81.3376	84.2092	13.8689
BMS-265246	7.07314	14.5449	10.809	30.7176	46.7975	38.7575	23.6629	46.6875	35.1752	28.2472	15.2078
BMS-345541	77.641	131.81	104.726	103.707	137.05	120.378	65.3458	96.5294	80.9376	102.014	19.8597
BMS-536924	97.0489	103.259	100.154	88.8068	88.7592	88.783	86.3145	70.0527	78.1836	89.0401	10.9873
BMS-754807	152.62	146.023	149.321	145.861	124.929	135.395	132.482	232.37	182.426	155.714	24.1584
BMS-777607	92.0178	105.159	98.5884	144.82	138.269	141.544	125.726	103.553	114.639	118.257	21.7054
BMS-794833	112.81	35.1732	73.9918	85.4549	118.806	102.13	142.886	103.478	123.182	99.7681	24.6801
Bosutinib (SKI-606)	58.2418	48.2005	53.2212	54.7168	39.2846	47.0007	46.8247	48.1046	47.4647	49.2288	3.46524
Brivanib (BMS-540215)	129.943	155.789	142.866	168.971	143.721	156.346	182.67	194.078	188.374	162.529	23.3755
Brivanib Alaninate (BMS-582664)	90.763	127.675	109.219	97.2142	142.104	119.659	169.694	135.913	152.804	127.227	22.7565
BS-181 HCl	64.3847	69.0853	66.735	50.8213	67.6374	59.2293	87.3764	97.1053	92.2409	72.7351	17.3044
Butein	161.884	183.527	172.705	184.793	246.852	215.822	294.237	61.2104	177.724	188.75	23.5789
BX-795	82.8019	80.7238	81.7628	133.198	99.622	116.41	83.5965	107.938	95.7671	97.9801	17.4294
BX-912	88.1141	77.3143	82.7142	154.496	84.4762	119.486	56.0312	98.1557	77.0934	93.0979	23.0251
BYL719	78.9021	52.1356	65.5188	62.0953	100.164	81.1299	46.1429	64.4199	55.2814	67.31	13.017
Cabozantinib (XL184, BMS-907351)	69.2024	103.391	86.2968	74.1636	118.296	96.2299	126.141	96.7625	111.452	97.9928	12.6698
Cabozantinib malate (XL184)	155.613	85.2591	120.436	112.633	151.564	132.099	111.488	120.619	116.053	122.863	8.29328
CAL-101 (Idelalisib, GS-1101)	72.0902	66.1685	69.1293	53.7323	61.3734	57.5528	124.286	75.031	99.6585	75.4469	21.7521
CCT128930	115.906	117.57	116.738	183.431	156.835	170.133	105.006	98.3267	101.666	129.512	35.9767
CCT129202	81.2396	84.0051	82.6224	118.392	64.3086	91.3504	68.3572	69.1874	68.7723	80.915	11.3855
CCT137690	15.7431	7.53299	11.6381	28.3143	15.5349	21.9246	14.2691	28.9096	21.5893	18.384	5.84456
Cediranib (AZD2171)	13.2841	19.1924	16.2383	34.152	22.0931	28.1225	43.6768	66.9437	55.3103	33.2237	20.0293
CEP-32496	150.744	209.049	179.896	153.821	136.116	144.969	112.735	104.835	108.785	144.55	35.5576
CEP-33779	79.9556	134.712	107.334	128.102	176.354	152.228	105.18	128.101	116.64	125.401	23.6947
CGI1746	89.9419	107.824	98.8829	160.389	150.209	155.299	92.2506	154.143	123.197	125.793	28.2976
CGK 733	157.426	81.9779	119.702	126.795	128.77	127.783	87.544	126.821	107.183	118.222	10.3794
CH5132799	101.331	95.8461	98.5888	102.719	93.0824	97.9006	99.1286	80.8287	89.9787	95.4893	4.78479
CHIR-124	33.5452	19.8189	26.682	46.0808	-3.55572	21.2625	12.3361	11.4252	11.8807	19.9418	7.48855
CHIR-98014	100.667	95.1981	97.9328	104.364	111.91	108.137	92.7079	69.0986	80.9033	95.6577	13.7587
CHIR-99021 (CT99021)	82.7959	62.773	72.7845	70.1501	102.535	86.3427	75.7074	88.8406	82.274	80.467	6.95736
CHIR-99021 (CT99021) HCl	75.2604	73.1941	74.2273	67.7652	90.0271	78.8962	77.4548	96.5169	86.9859	80.0364	6.45527
Chrysophanic Acid	105.523	64.8741	85.1984	88.0505	94.2465	91.1485	70.1541	66.3935	68.2738	81.5402	11.868
CNX-2006	134.548	69.5466	102.047	56.2931	85.9437	71.1184	88.1096	160.336	124.223	99.1295	26.6721
CNX-774	85.7342	65.9393	75.8367	49.9181	64.9766	57.4474	97.4875	109.699	103.593	78.9592	23.231
CO-1686 (AVL-301)	146.285	138.711	142.498	179.965	139.84	159.902	135.815	139.569	137.692	146.697	11.6857
Cobimetinib (GDC-0973, RG7420)	65.8001	90.1656	77.9829	99.5804	88.7357	94.1581	75.3193	89.4479	82.3836	84.8415	8.36304
CP-673451	55.1911	70.8784	63.0347	58.2758	61.9605	60.1181	100.95	80.2934	90.6216	71.2582	16.8325
CP-724714	117.475	144.137	130.806	89.0195	119.559	104.289	156.831	124.834	140.833	125.309	18.8817
Crenolanib (CP-868596)	129.542	78.1608	103.852	96.3345	102.293	99.3136	69.3077	40.2146	54.7611	85.9754	27.1274
Crizotinib (PF-02341066)	155.37	166.879	161.124	150.075	139.87	144.972	208.914	167.348	188.131	164.743	21.8057
CUDC-101	119.544	171.02	145.282	87.1172	114.65	100.884	98.1714	141.862	120.017	122.061	22.2698
CUDC-907	-43.0597	-38.9031	-40.9814	-37.3137	-17.5878	-27.4508	-41.911	-41.4042	-41.6576	-36.6966	8.01425
CX-6258 HCl	98.4727	119.959	109.216	10.9584	32.755	21.8567	82.9837	159.844	121.414	84.1621	54.3017
CYC116	56.5816	87.5109	72.0463	93.2998	122.284	107.792	86.1384	89.9304	88.0344	89.2909	17.9059
CYT387	90.9494	25.1044	58.0269	109.658	163.192	136.425	189.088	116.927	153.007	115.82	50.7323
CZC24832	108.24	72.6425	90.4414	60.9388	79.4123	70.1756	80.5213	121.726	101.124	87.2468	15.7194
D 4476	62.1419	43.5651	52.8535	70.435	82.304	76.3695	60.157	76.0732	68.1151	65.7794	11.9307
Dabrafenib (GSK2118436)	107.801	128.282	118.042	126.272	138.85	132.561	182.84	116.433	149.637	133.413	15.8147
Dacomitinib (PF299804, PF299)	65.0845	55.2868	60.1857	119.954	99.2617	109.608	80.3629	80.2634	80.3131	83.3689	24.8525
Danusertib (PHA-739358)	63.152	76.2037	69.6779	70.1764	85.4277	77.802	68.9303	98.4585	83.6944	77.0581	7.03782
DASA-58	116.619	158.775	137.697	140.086	151.89	145.988	159.775	105.695	132.735	138.807	6.696
Dasatinib	54.0553	86.3963	70.2258	77.0007	70.3015	73.6511	80.6978	92.3488	86.5233	76.8001	8.59298
DCC-2036 (Rebastinib)	113.816	83.0142	98.4152	162.694	153.079	157.887	83.4278	128.531	105.979	120.76	32.374
DDR1-IN-1	56.6791	128.848	92.7634	87.4169	92.2026	89.8097	91.0698	69	80.0349	87.536	6.66191
Defactinib (VS-6063, PF-04554878)	123.754	161.761	142.757	122.26	178.202	150.231	136.323	99.6466	117.985	136.991	16.8787
Degrasyn (WP1130)	23.3257	33.1589	28.2423	50.5486	20.1888	35.3687	23.9288	28.8244	26.3766	29.9959	4.7456
Dinaciclib (SCH727965)	14.7398	10.6429	12.6914	59.58	69.7557	64.6679	31.1097	43.4477	37.2787	38.2126	26.0008
Dorsomorphin (Compound C)	88.4956	58.3754	73.4355	143.999	180.738	162.368	110.443	134.69	122.566	119.457	44.548
Dovitinib (TKI-258) Dilactic Acid	45.9929	34.8706	40.4318	76.8815	60.3839	68.6327	41.9725	80.3517	61.1621	56.7422	14.6108
Dovitinib (TKI-258, CHIR-258)	39.382	26.2483	32.8152	43.3817	41.5852	42.4835	73.8381	62.3132	68.0756	47.7914	18.2197
EHop-016	121.227	148.517	134.872	104.06	112.077	108.069	123.721	145.429	134.575	125.838	15.3898
EHT 1864	61.479	147.238	104.358	138.869	121.724	130.297	80.7681	108.681	94.7248	109.793	18.3982
ENMD-2076	44.6443	92.1413	68.3928	52.7639	47.5583	50.1611	92.1308	94.3482	93.2395	70.5978	21.6237
Entrectinib (RXDX-101)	78.4486	170.98	124.714	123.437	172.225	147.831	90.9836	86.7944	88.889	120.478	29.6984
Enzastaurin (LY317615)	156.614	138.125	147.37	156.946	120.531	138.739	167.163	196.086	181.624	155.911	22.6827
ERK5-IN-1	120.239	97.6823	108.96	122.349	109.77	116.06	82.0068	172.031	127.019	117.346	9.09762
Erlotinib HCl (OSI-744)	75.756	106.715	91.2354	72.3327	85.0812	78.707	97.799	117.032	107.415	92.4526	14.3929
ETP-46464	48.3145	50.5714	49.443	53.7087	71.7596	62.7342	45.574	85.608	65.591	59.256	8.61759
Everolimus (RAD001)	117.742	109.253	113.498	123.867	117.216	120.542	136.294	184.01	160.152	131.397	25.1503
Fasudil (HA-1077) HCl	111.535	59.8234	85.6791	74.485	101.498	87.9916	134.552	103.604	119.078	97.5828	18.6511
FIIN-2	75.6504	79.6179	77.6342	68.5865	82.7441	75.6653	62.3179	64.5224	63.4201	72.2399	7.70128
Filgotinib (GLPG0634)	79.1431	172.619	125.881	129.593	149.161	139.377	111.875	113.694	112.785	126.014	13.2966
Fingolimod (FTY720) HCl	184.602	87.0864	135.844	94.1997	86.104	90.1518	98.6186	120.536	109.577	111.858	22.9315
Flavopiridol (Alvocidib)	-5.66754	10.3016	2.31701	81.722	47.9152	64.8186	30.6559	23.8071	27.2315	31.4557	31.4642
Flavopiridol HCl	40.8045	39.5123	40.1584	162.437	108.158	135.298	14.0617	79.3659	46.7138	74.0567	53.1376
Foretinib (GSK1363089)	78.233	62.3298	70.2814	76.272	52.1656	64.2188	154.871	187.747	171.309	101.936	60.1549
Fostamatinib (R788)	75.1734	58.6863	66.9298	79.1476	60.5605	69.854	44.0929	75.3386	59.7158	65.4999	5.21822
FRAX597	75.046	85.0447	80.0453	95.8568	84.759	90.3079	105.411	132.94	119.175	96.5096	20.2888
G-749	100.629	95.5242	98.0766	143.031	120.769	131.9	88.7678	116.625	102.697	110.891	18.3403
GDC-0068	100.601	119.356	109.979	128.879	106.325	117.602	130.848	98.9246	114.886	114.156	3.86388
GDC-0349	133.819	151.63	142.724	134.287	151.395	142.841	154.649	133.477	144.063	143.209	0.741342
GDC-0879	150.411	151.2	150.805	205.306	249.54	227.423	196.712	153.55	175.131	184.453	39.1502
GDC-0941	31.5189	93.5782	62.5486	64.1774	67.491	65.8342	74.7065	92.3824	83.5445	70.6424	11.2936
GDC-0980 (RG7422)	108.945	100.304	104.624	174.744	171.218	172.981	149.031	173.44	161.235	146.28	36.55
Gefitinib (ZD1839)	73.2607	67.9825	70.6216	86.617	75.3269	80.972	106.408	85.9578	96.1829	82.5922	12.8574
Genistein	79.0435	51.7125	65.378	101.223	65.4626	83.3427	40.5679	82.1925	61.3802	70.0336	11.698
GF109203X	145.453	134.402	139.927	109.002	109.856	109.429	114.584	175.893	145.238	131.532	19.3247
GNE-0877	59.7677	110.565	85.1664	84.1032	92.7	88.4016	89.5972	83.2451	86.4211	86.6631	1.63111
GNE-7915	41.1507	70.8439	55.9973	112.183	77.7059	94.9445	85.7317	67.4837	76.6077	75.8498	19.4846
GNE-9605	54.3857	80.41	67.3979	97.962	75.8968	86.9294	86.2972	45.8057	66.0514	73.4596	11.6846
GNF-2	161.503	76.7466	119.125	112.192	121.68	116.936	99.077	119.69	109.383	115.148	5.111
GNF-5	75.6487	146.812	111.23	77.7538	96.1871	86.9705	73.3828	83.6826	78.5327	92.2445	16.9749
Go 6983	147.51	63.9833	105.747	100.093	106.699	103.396	64.73	97.4634	81.0967	96.7463	13.6039
Golvatinib (E7050)	82.143	58.1506	70.1468	78.5738	93.3819	85.9778	45.77	72.4812	59.1256	71.7501	13.4977
GSK1059615	71.8114	66.9001	69.3558	86.2601	137.437	111.848	77.1589	89.2332	83.196	88.1334	21.6723
GSK1838705A	105.816	106.988	106.402	139.249	103.607	121.428	97.1243	86.9259	92.0251	106.618	14.7028
GSK1904529A	110.693	145.679	128.186	91.414	118.332	104.873	87.3603	90.0089	88.6846	107.248	19.8574
GSK2126458 (GSK458)	33.1751	25.7391	29.4571	45.9593	47.999	46.9792	15.9561	20.5516	18.2539	31.5634	14.478
GSK2334470	159.648	116.699	138.174	170.067	220.206	195.136	122.937	167.707	145.322	159.544	31.0305
GSK2578215A	116.06	131.172	123.616	118.316	113.935	116.125	141.147	90.123	115.635	118.459	4.47302
GSK2636771	46.2554	75.8287	61.042	87.8003	85.8647	86.8325	68.5969	52.6902	60.6435	69.506	15.0065
GSK429286A	99.8251	104.846	102.335	137.07	75.5511	106.31	81.8473	62.3783	72.1128	93.5862	18.7024
GSK461364	1.68822	-7.57475	-2.94327	-5.43896	6.09734	0.32919	41.8892	43.5655	42.7274	13.3711	25.4759
GSK621	181.068	172.753	176.911	188.871	185.119	186.995	175.674	131.145	153.41	172.439	17.2335
GSK650394	156.171	172.401	164.286	180.264	194.047	187.156	153.716	189.178	171.447	174.296	11.698
GSK690693	164.289	129.308	146.798	145.772	152.426	149.099	213.181	353.06	283.121	193.006	78.05
GW441756	97.0952	51.8132	74.4542	79.1228	81.3202	80.2215	72.284	121.354	96.8188	83.8315	11.6111
GW5074	99.829	80.5341	90.1816	65.3774	83.1446	74.261	63.0112	133.583	98.297	87.5799	12.2274
GZD824	12.7136	5.78141	9.24752	22.8505	29.1312	25.9908	15.38	33.0169	24.1984	19.8123	9.19313
H 89 2HCl	107.109	144.624	125.867	207.609	190.619	199.114	154.43	156.117	155.273	160.085	36.8599
Hesperadin	10.1693	0.653553	5.41145	66.7885	88.2707	77.5296	18.3528	35.1869	26.7698	36.5703	37.0445
HMN-214	70.2924	106.526	88.4094	92.3557	130.398	111.377	118.788	100.978	109.883	103.223	12.8507
Honokiol	71.6179	60.8243	66.2211	93.2918	68.7325	81.0122	34.378	53.7023	44.0402	63.7578	18.6087
HS-173	32.9872	53.9129	43.4501	69.2629	70.1306	69.6968	64.362	106.669	85.5155	66.2208	21.2471
HTH-01-015	167.025	94.3542	130.69	72.5345	74.7048	73.6197	86.3842	130.95	108.667	104.326	28.7817
Ibrutinib (PCI-32765)	95.9026	78.2654	87.084	136.459	110.333	123.396	78.736	149.523	114.129	108.203	18.8676
Icotinib	106.825	54.1975	80.5112	72.1397	102.585	87.3622	63.748	96.967	80.3575	82.7437	4.00052
IKK-16 (IKK Inhibitor VII)	101.02	56.2041	78.6122	66.8454	79.2073	73.0263	45.662	93.3381	69.5	73.7128	4.59469
IM-12	75.2346	123.457	99.3456	96.2722	116.967	106.62	130.141	88.1574	109.149	105.038	5.08956
Imatinib (STI571)	107.124	74.7975	90.9607	133.421	113.884	123.652	73.7617	104.328	89.0449	101.219	19.4512
Imatinib Mesylate (STI571)	94.502	96.9243	95.7131	89.3569	95.422	92.3894	111.125	98.746	104.936	97.6794	6.50005
IMD 0354	-7.09567	0.147789	-3.47394	-12.5196	-16.4581	-14.4889	11.2246	21.0327	16.1286	-0.611394	15.5082
Indirubin	78.1279	64.9831	71.5555	84.0043	76.9134	80.4588	52.2178	46.9969	49.6073	67.2072	15.8787
INK 128 (MLN0128)	51.0133	57.5979	54.3056	76.0681	58.6105	67.3393	40.1999	64.2722	52.2361	57.9603	8.18809
IPA-3	103.38	143.085	123.233	144.878	135.078	139.978	137.981	121.126	129.554	130.921	8.45596
IPI-145 (INK1197)	137.45	93.485	115.467	76.5997	74.4981	75.5489	108.648	129.409	119.028	103.348	24.1407
ISRIB (trans-isomer)	58.7707	104.306	81.5382	94.2479	116.915	105.582	97.325	81.4662	89.3956	92.1718	12.2598
JNJ-38877605	165.316	147.041	156.179	177.363	160.771	169.067	207.601	146.345	176.973	167.406	10.4961
JNJ-7706621	51.186	63.7318	57.4589	67.6579	108.61	88.134	87.6708	89.0941	88.3824	77.9918	17.7824
JNK Inhibitor IX	40.1999	-0.233638	19.9831	112.204	164.616	138.41	36.9377	65.0164	50.977	69.7901	61.4142
JNK-IN-8	109.25	89.6807	99.4654	134.296	132.272	133.284	101.84	176.148	138.994	123.915	21.3652
Ki8751	81.0001	96.8079	88.904	137.204	99.2886	118.247	137.664	89.5368	113.6	106.917	15.7717
KN-62	90.6968	162.047	126.372	78.916	74.3377	76.6268	76.5354	86.5238	81.5296	94.8428	27.415
KN-93 Phosphate	70.2589	115.227	92.7429	82.1507	75.3045	78.7276	71.9647	71.3809	71.6728	81.0478	10.725
K-Ras(G12C) inhibitor 9	117.06	115.864	116.462	103.597	138.162	120.88	88.0298	113.559	100.794	112.712	10.5546
KRN 633	136.754	138.459	137.607	195.092	143.231	169.161	162.185	118.312	140.248	149.006	17.5055
KU-0063794	58.7996	87.4073	73.1034	72.6239	58.3173	65.4706	93.8142	62.8329	78.3236	72.2992	6.46412
KU-55933 (ATM Kinase Inhibitor)	105.325	168.745	137.035	88.9752	124.737	106.856	138.933	110.69	124.811	122.901	15.18
KU-60019	63.2816	24.92	44.1008	85.1142	44.3766	64.7454	45.9961	69.6839	57.84	55.5621	10.5091
KW-2449	107.515	76.2984	91.9069	153.641	117.023	135.332	179.935	98.4409	139.188	122.142	26.2555
KX2-391	-2.6404	-7.90569	-5.27304	6.26366	12.5801	9.42186	-8.89903	7.97078	-0.464127	1.22823	7.4922
L-685,458	172.637	127.443	150.04	144.958	94.7421	119.85	103.161	122.532	112.846	127.579	19.7647
Lapatinib	61.1085	56.4243	58.7664	63.9682	87.168	75.5681	105.921	79.9306	92.9259	75.7535	17.0805
Lapatinib (GW-572016) Ditosylate	95.5863	80.7344	88.1603	70.8909	61.9171	66.404	65.3581	104.522	84.9402	79.8348	11.7424
LDC000067	48.7002	105.378	77.0392	104.348	106.148	105.248	89.968	129.368	109.668	97.3186	17.7009
LDK378	147.716	182.062	164.889	201.396	208.016	204.706	133.585	217.311	175.448	181.681	20.6273
LDN-214117	82.5517	147.231	114.891	95.2902	114.379	104.835	77.0986	94.368	85.7333	101.82	14.8109
Lenvatinib (E7080)	104.36	134.029	119.195	146.25	121.726	133.988	145.395	211.916	178.656	143.946	30.956
LFM-A13	77.153	71.6509	74.4019	110.419	139.993	125.206	131.724	105.828	118.776	106.128	27.6631
Linifanib (ABT-869)	32.1764	60.6491	46.4127	102.524	71.0348	86.7793	69.6255	94.3577	81.9916	71.7279	22.0539
Losmapimod (GW856553X)	108.22	101.149	104.684	113.728	150.869	132.298	85.6465	115.597	100.622	112.535	17.2358
LY2090314	324.49	293.873	309.182	178.717	183.949	181.333	188.431	243.332	215.881	235.465	66.136
LY2228820	56.2307	47.3559	51.7933	109.705	69.3619	89.5335	88.7222	77.8508	83.2865	74.8711	20.2286
LY2603618	106.684	60.672	83.6778	84.5708	84.5946	84.5827	81.3398	77.796	79.5679	82.6095	2.67266
LY2784544	75.1348	18.218	46.6764	97.2799	54.9116	76.0958	66.3243	74.3358	70.3301	64.3674	15.5897
LY2835219	43.1022	16.9033	30.0028	60.1149	75.7398	67.9273	42.4039	80.2421	61.323	53.0844	20.2602
LY294002	98.1933	131.171	114.682	130.893	127.843	129.368	144.381	123.343	133.862	125.971	10.031
Masitinib (AB1010)	132.196	138.696	135.446	74.1457	81.5751	77.8604	80.9353	88.8552	84.8953	99.4006	31.4139
MEK162 (ARRY-162, ARRY-438162)	103.179	87.9897	95.5842	116.813	127.183	121.998	100.866	133.251	117.058	111.547	14.043
MGCD-265	69.2577	55.9892	62.6235	113.808	105.874	109.841	106.628	103.736	105.182	92.5487	26.0205
Milciclib (PHA-848125)	60.3025	64.9366	62.6195	163.646	135.77	149.708	75.2633	84.3561	79.8097	97.3791	46.1261
MK-2206 2HCl	34.2971	123.225	78.7612	93.5948	98.4949	96.0449	87.0677	63.2151	75.1414	83.3158	11.1713
MK-2461	98.2632	128.061	113.162	139.503	172.594	156.048	144.83	131.726	138.278	135.83	21.5476
MK-5108 (VX-689)	94.474	136.061	115.267	144.811	193.657	169.234	108.348	131.555	119.951	134.817	29.8973
MK-8745	175.781	72.8963	124.338	79.6729	68.2358	73.9544	98.0157	133.266	115.641	104.645	26.9319
MK-8776 (SCH 900776)	142.083	76.0785	109.081	126.94	90.8125	108.876	89.6546	49.3154	69.485	95.8139	22.8017
MLN8054	122.442	191.119	156.78	96.1014	131.278	113.69	137.412	114.279	125.845	132.105	22.2168
Motesanib Diphosphate (AMG-706)	32.1887	40.8707	36.5297	74.7504	81.2778	78.0141	87.2412	112.88	100.061	71.5348	32.2573
Mubritinib (TAK 165)	58.9523	22.5927	40.7725	136.785	77.8453	107.315	150.362	80.4563	115.409	87.8322	40.9553
Nilotinib (AMN-107)	82.7241	71.3475	77.0358	88.3953	111.971	100.183	123.77	123.991	123.88	100.366	23.4227
Nintedanib (BIBF 1120)	90.7025	108.187	99.4446	58.3071	75.6059	66.9565	68.7141	89.5881	79.1511	81.8507	16.4114
NSC 23766	72.7886	83.9226	78.3556	121.653	145.114	133.384	115.868	114.941	115.405	109.048	28.0593
NU6027	163.071	154.914	158.993	126.783	159.397	143.09	118.198	149.163	133.68	145.254	12.7943
NU7441 (KU-57788)	50.7419	29.4325	40.0872	82.5768	70.1645	76.3707	62.9594	96.7404	79.8499	65.4359	22.0214
NVP-ADW742	129.082	142.691	135.886	150.511	114.401	132.456	83.3387	256.334	169.836	146.06	20.6627
NVP-AEW541	95.2364	120.433	107.835	136.759	108.303	122.531	136.856	131.698	134.277	121.548	13.2484
NVP-BHG712	115.892	62.816	89.354	74.2191	92.3338	83.2765	124.235	111.487	117.861	96.8305	18.4647
NVP-BSK805 2HCl	108.568	87.4007	97.9844	112.036	76.0612	94.0487	75.7175	68.4414	72.0794	88.0375	13.9595
NVP-BVU972	68.4912	77.4457	72.9685	75.3593	117.13	96.2446	36.9226	60.6896	48.8061	72.6731	23.7206
ONO-4059	148.296	135.985	142.141	112.645	166.861	139.753	179.949	105.197	142.573	141.489	1.51892
OSI-027	76.6754	55.7282	66.2018	95.1345	57.1416	76.1381	73.5196	61.5455	67.5325	69.9575	5.39374
OSI-420	57.9641	33.4684	45.7163	69.0033	45.9845	57.4939	50.9412	75.3565	63.1489	55.453	8.89369
OSI-906 (Linsitinib)	137.04	151.421	144.231	185.021	150.656	167.839	176.609	172.635	174.622	162.23	15.9529
OSI-930	92.0285	97.5168	94.7727	90.4794	97.9714	94.2254	61.3582	61.5487	61.4534	83.4838	19.0809
OSU-03012 (AR-12)	104.1	116.782	110.441	94.5398	77.3795	85.9597	104.593	125.346	114.969	103.79	15.6066
p276-00	25.3993	74.4677	49.9335	108.206	115.12	111.663	92.8945	95.0133	93.9539	85.1835	31.7857
Pacritinib	31.078	33.9618	32.5199	51.961	81.0381	66.4995	58.6665	64.3417	61.5041	53.5079	18.3469
Palbociclib (PD-0332991) HCl	52.9164	70.4272	61.6718	80.5043	80.1373	80.3208	111.559	136.337	123.948	88.6468	31.962
Pazopanib	156.171	146.885	151.528	143.139	163.191	153.165	141.294	187.958	164.626	156.44	7.13655
Pazopanib HCl (GW786034 HCl)	99.8303	104.044	101.937	126.863	133.336	130.099	162.73	184.346	173.538	135.191	36.071
PD0325901	68.2939	48.3595	58.3267	54.2398	68.2608	61.2503	97.4979	166.727	132.112	83.8964	41.7817
PD168393	105.08	99.1114	102.096	97.5424	104.358	100.95	104.185	133.222	118.704	107.25	9.93571
PD173074	87.3423	71.4366	79.3894	86.747	85.4641	86.1055	96.0763	111.174	103.625	89.7068	12.5128
PD173955	163.376	98.0625	130.719	50.3417	50.5205	50.4311	98.9365	132.759	115.848	98.9994	42.7136
PD184352 (CI-1040)	84.9116	92.0792	88.4954	81.4576	58.3287	69.8931	116.827	92.9078	104.867	87.752	17.499
PD318088	71.7611	29.574	50.6676	83.5044	81.9744	82.7394	65.8911	67.3706	66.6308	66.6793	16.036
PD98059	119.468	158.195	138.832	123.86	113.003	118.431	91.6512	138.822	115.237	124.166	12.8004
Pelitinib (EKB-569)	50.9595	36.5118	43.7357	70.1723	34.6793	52.4258	34.9883	52.2493	43.6188	46.5934	5.05131
PF-00562271	107.277	64.4874	85.8821	205.26	176.459	190.859	112.964	167.87	140.417	139.053	52.5018
PF-04217903	68.6786	76.2622	72.4704	68.586	80.658	74.622	88.664	89.5812	89.1226	78.7383	9.05714
PF-04691502	84.9915	88.8094	86.9005	146.38	132.474	139.427	111.933	139.716	125.824	117.384	27.2614
PF-3758309	114.757	93.6554	104.206	88.4452	115.877	102.161	69.1162	121.175	95.1456	100.504	4.75209
PF-431396	61.9428	56.5314	59.2371	124.255	143.718	133.987	96.2416	139.53	117.886	103.703	39.3413
PF-4708671	95.6883	11.8936	53.7909	78.3226	76.8111	77.5669	94.6382	81.2557	87.947	73.1016	17.5104
PF-477736	153.67	81.0567	117.363	92.0624	98.8185	95.4405	78.582	118.578	98.5801	103.795	11.8552
PF-543	123.884	167.429	145.656	140.591	130.277	135.434	93.6128	139.583	116.598	132.563	14.7405
PF-562271	114.083	35.1571	74.6202	104.529	118.181	111.355	43.9588	77.2758	60.6173	82.1976	26.2039
PF-573228	80.9823	51.1635	66.0729	119.019	58.0342	88.5266	63.4465	57.6252	60.5358	71.7118	14.8229
PFK15	103.818	138.336	121.077	111.62	182.211	146.916	111.208	133.053	122.131	130.041	14.6233
PH-797804	87.3885	114.399	100.894	189.612	203.73	196.671	130.955	123.884	127.42	141.661	49.4514
PHA-665752	159.372	173.026	166.199	162.502	129.44	145.971	155.154	245.298	200.226	170.799	27.4187
PHA-680632	98.2273	81.3527	89.79	116.703	104.113	110.408	113.311	96.2104	104.761	101.653	10.6545
PHA-767491	54.4931	101.201	77.8471	153.243	195.303	174.273	127.316	150.064	138.69	130.27	48.7613
PHA-793887	152.427	79.6388	116.033	182.149	182.396	182.273	140.387	106.048	123.218	140.508	36.3475
Phenformin HCl	97.3538	80.2567	88.8052	139.637	106.818	123.228	67.3725	81.4952	74.4339	95.489	25.0743
PHT-427	121.507	102.972	112.24	127.856	122.173	125.015	232.971	116.786	174.878	137.378	33.0987
PI-103	83.5912	61.7625	72.6768	81.6408	76.0718	78.8563	133.368	145.123	139.245	96.9262	36.7795
Piceatannol	160.776	134.04	147.408	125.556	175.079	150.317	127.178	167.72	147.449	148.391	1.66803
PIK-293	68.3339	67.6337	67.9838	43.3107	59.181	51.2458	113.717	97.9951	105.856	75.0285	27.9783
PIK-294	64.1502	53.7829	58.9666	168.654	97.2284	132.941	53.827	59.6663	56.7467	82.8848	43.3643
PIK-75	-41.8131	-28.5504	-35.1817	-10.5022	8.66967	-0.916275	-25.0402	-2.82401	-13.9321	-16.6767	17.2968
PIK-93	116.58	108.925	112.752	231.747	141.685	186.716	162.764	112.125	137.445	145.638	37.6564
Pimasertib (AS-703026)	43.3412	79.1466	61.2439	50.8662	49.8914	50.3788	77.0328	70.8518	73.9423	61.855	11.7936
PLX-4720	150.103	140.034	145.068	147.091	154.572	150.831	185.343	182.736	184.039	159.98	21.0347
Ponatinib (AP24534)	60.4806	40.9001	50.6904	94.9274	56.0271	75.4773	62.3266	49.1527	55.7396	60.6358	13.0987
PP1	96.8363	52.7887	74.8125	124.533	98.0347	111.284	79.6245	99.2634	89.4439	91.8468	18.354
PP121	84.461	73.5467	79.0039	120.546	87.324	103.935	65.6621	86.6546	76.1584	86.3657	15.2817
PP2	87.9188	87.1304	87.5246	119.661	154.492	137.076	95.5524	127.732	111.642	112.081	24.7787
PP242	61.1817	27.8949	44.5383	122.597	75.685	99.1411	146.553	82.6294	114.591	86.0902	36.8049
PQ 401	68.7427	71.1736	69.9582	87.8368	136.862	112.35	69.9721	88.5814	79.2768	87.1948	22.2773
PRT062607 (P505-15, BIIB057) HCl	134.918	154.888	144.903	166.408	226.587	196.497	152.753	140.534	146.643	162.681	29.2987
Purvalanol A	40.7803	79.6853	60.2328	91.1312	94.8718	93.0015	96.165	65.2715	80.7183	77.9842	16.5546
Quercetin	82.8127	58.5887	70.7007	72.2034	76.2964	74.2499	64.7015	77.8077	71.2546	72.0684	1.90941
Quizartinib (AC220)	118.87	53.9854	86.428	166.068	153.705	159.887	158.856	122.458	140.657	128.991	38.0936
R406	81.2522	49.7378	65.495	132.785	114.635	123.71	130.118	115.665	122.891	104.032	33.3767
R406 (free base)	99.4968	44.777	72.1369	115.829	61.0077	88.4181	61.9719	63.0822	62.527	74.3607	13.088
R428 (BGB324)	62.0392	70.2508	66.145	46.8607	67.7558	57.3083	71.632	89.7976	80.7148	68.056	11.8197
R547	23.0128	22.5182	22.7655	91.3889	59.5706	75.4797	54.3734	61.28	57.8267	52.024	26.8319
RAF265 (CHIR-265)	65.7105	67.8406	66.7755	99.3796	109.584	104.482	81.3774	95.3871	88.3823	86.5465	18.92
Rapamycin (Sirolimus)	66.5749	76.4158	71.4953	63.3984	78.5246	70.9615	86.6366	81.0235	83.8301	75.429	7.28048
Refametinib (RDEA119, Bay 86-9766)	75.0401	88.9176	81.9788	95.1065	94.2228	94.6646	122.653	330.264	226.458	134.367	80.0049
Regorafenib (BAY 73-4506)	158.771	138.382	148.576	139.515	110.662	125.089	147.108	198.54	172.824	148.83	23.8689
Rigosertib (ON-01910)	-22.9147	-26.1646	-24.5396	-4.79429	2.55656	-1.11887	-23.7877	5.16806	-9.30981	-11.6561	11.8854
RKI-1447	88.7086	38.8673	63.788	53.2755	73.1488	63.2122	59.9834	87.7124	73.8479	66.9494	5.98127
RN486	155.78	188.869	172.325	155.702	207.978	181.84	151.918	183.196	167.557	173.907	7.27202
Ro3280	87.3652	87.9938	87.6795	139.929	151.87	145.899	83.098	150.303	116.701	116.76	29.11
Ro-3306	155.32	156.279	155.8	157.756	188.49	173.123	171.346	115.748	143.547	157.49	14.8604
Roscovitine (Seliciclib,CYC202)	146.335	172.722	159.528	155.2	147.302	151.251	124.844	163.784	144.314	151.698	7.61686
Ruxolitinib (INCB018424)	144.927	118.94	131.934	194.9	112.257	153.578	129.41	91.8698	110.64	132.051	21.4696
SAR245409 (XL765)	54.2514	92.6618	73.4566	68.1468	82.1303	75.1385	86.7232	76.1051	81.4141	76.6697	4.19394
Saracatinib (AZD0530)	83.243	93.5465	88.3948	74.6458	64.6749	69.6604	66.8858	81.6229	74.2543	77.4365	9.76417
SB202190 (FHPI)	102.214	150.952	126.583	65.5399	77.2833	71.4116	74.085	52.1057	63.0954	87.0299	34.5052
SB203580	105.458	147.163	126.311	94.7919	111.649	103.22	135.272	124.254	129.763	119.765	14.4314
SB216763	133.043	126.609	129.826	169.393	142.722	156.058	173.336	167.772	170.554	152.146	20.6438
SB239063	128.481	153.114	140.798	124.563	177.262	150.912	157.002	229.969	193.486	161.732	27.9608
SB415286	65.7942	66.6754	66.2348	92.664	90.8146	91.7393	79.3161	60.351	69.8336	75.9359	13.8039
SB590885	149.496	32.7012	91.0984	137.39	152.296	144.843	201.942	124.828	163.385	133.109	37.5447
SC-514	102.262	59.5671	80.9143	74.5204	130.463	102.492	72.244	121.199	96.7217	93.3759	11.171
Selumetinib (AZD6244)	86.5261	96.3453	91.4357	69.6078	64.1296	66.8687	62.4947	93.7434	78.119	78.8078	12.298
Semaxanib (SU5416)	83.5456	96.8209	90.1833	117.927	77.4713	97.6991	123.056	100.823	111.94	99.9408	11.0502
SGI-1776 free base	89.8865	55.9649	72.9257	114.871	136.4	125.636	126.619	141.033	133.826	110.796	33.0513
SGX-523	147.73	165.668	156.699	184.78	132.532	158.656	133.612	328.711	231.161	182.172	42.437
Skepinone-L	68.1363	73.0809	70.6086	72.237	96.4101	84.3236	75.588	114.247	94.9176	83.2832	12.1878
SKI II	161.137	167.971	164.554	179.109	206.615	192.862	111.503	192.924	152.213	169.876	20.8403
SL-327	83.3217	110.27	96.7961	102.637	118.281	110.459	110.302	101.766	106.034	104.43	6.97132
SMI-4a	128.388	127.773	128.081	110.792	143.821	127.307	127.942	120.437	124.189	126.525	2.05985
SNS-032 (BMS-387032)	74.2448	157.418	115.831	107.281	116.554	111.917	99.5545	82.3257	90.9401	106.23	13.385
SNS-314 Mesylate	4.25583	-19.0034	-7.37377	55.3737	47.0523	51.213	8.25384	22.8091	15.5315	19.7902	29.5247
Sorafenib	70.4253	115.634	93.0299	88.9034	93.748	91.3257	99.0227	81.2936	90.1581	91.5046	1.44421
Sorafenib Tosylate	82.6499	125.008	103.829	70.8254	105.02	87.9228	105.782	89.0253	97.4036	96.3852	8.0019
Sotrastaurin	107.874	97.8428	102.858	105.252	98.9567	102.104	108.948	81.2187	95.0833	100.015	4.28791
SP600125	123.969	149.853	136.911	210.597	130.958	170.777	158.441	96.1431	127.292	144.993	22.8416
S-Ruxolitinib (INCB018424)	157.122	104.558	130.84	122.489	141.478	131.984	99.4482	159.618	129.533	130.786	1.22621
SSR128129E	149.348	130.099	139.724	198.13	144.172	171.151	127.43	176.856	152.143	154.339	15.8283
Staurosporine	-54.3076	-46.2787	-50.2931	-37.0629	-26.9309	-31.9969	-53.5366	-23.9791	-38.7579	-40.3493	9.25136
SU11274	70.1455	103.594	86.87	158.636	146.542	152.589	128.989	103.172	116.081	118.513	32.9268
SU6656	123.458	152.088	137.773	111.954	149.964	130.959	141.096	117.374	129.235	132.655	4.51476
SU9516	26.5705	55.5334	41.052	101.055	105.601	103.328	75.4656	73.2479	74.3568	72.9123	31.1632
Sunitinib Malate	34.2031	87.4655	60.8343	73.9681	78.9754	76.4717	93.4891	142.211	117.85	85.052	29.4603
TAE226 (NVP-TAE226)	58.024	65.741	61.8825	85.6048	74.0014	79.8031	55.4998	81.4953	68.4976	70.0611	9.062
TAK-285	87.1983	88.5615	87.8799	135.943	99.7939	117.869	105.114	72.1162	88.6153	98.1212	17.1056
TAK-632	134.495	167.965	151.23	136.845	178.719	157.782	112.126	156.764	134.445	147.819	12.0365
TAK-715	164.05	104.864	134.457	121.639	110.76	116.2	118.264	126.958	122.611	124.422	9.26258
TAK-733	53.7007	60.6436	57.1722	106.858	83.8333	95.3459	51.5079	75.2614	63.3847	71.9676	20.4831
TAK-901	139.341	80.6983	110.02	194.199	106.726	150.462	104.954	63.6762	84.315	114.932	33.3462
TCS 359	67.3022	56.7131	62.0077	82.3702	93.618	87.9941	67.472	90.5112	78.9916	76.3311	13.1959
TDZD-8	169.866	67.4138	118.64	72.9477	86.4442	79.696	80.7041	117.366	99.0352	99.1237	19.4721
Telatinib	80.7734	48.2873	64.5304	125.291	59.7633	92.527	60.2917	63.0489	61.6703	72.9092	17.0496
Temsirolimus (CCI-779, NSC 683864)	61.5966	76.8288	69.2127	88.7195	83.9629	86.3412	109.361	94.6528	102.007	85.8535	16.4024
Tepotinib (EMD 1214063)	189.257	149.747	169.502	152.534	174.863	163.699	161.073	197.984	179.528	170.91	8.00803
TG003	94.2175	111.02	102.619	127.63	106.772	117.201	106.371	108.251	107.311	109.044	7.44382
TG100-115	56.6336	37.7652	47.1994	54.1411	68.5756	61.3583	59.7032	73.3495	66.5263	58.3614	10.0059
TG100713	129.556	57.051	93.3037	93.4917	87.0282	90.2599	68.6032	89.5208	79.062	87.5419	7.49983
TG101209	136.023	143.37	139.696	202.18	165.681	183.931	117.453	137.049	127.251	150.293	29.7886
TG101348 (SAR302503)	87.4881	72.1742	79.8312	129.456	148.043	138.75	110.736	120.353	115.544	111.375	29.6797
TGX-221	109.224	108.853	109.039	64.3517	63.4757	63.9137	82.6771	105.62	94.1486	89.0336	22.9932
Thiazovivin	125.351	74.7605	100.056	172.386	155.477	163.932	141.195	105.939	123.567	129.185	32.3064
TIC10	174.181	160.044	167.112	153.699	148.724	151.212	101.135	100.178	100.656	139.66	34.7013
Tie2 kinase inhibitor	149.344	104.177	126.76	183.215	132.408	157.812	153.402	124.015	138.708	141.093	15.6624
Tivantinib (ARQ 197)	61.547	82.6338	72.0904	122.242	170.292	146.267	85.2922	112.874	99.083	105.813	37.5435
Tivozanib (AV-951)	75.3139	57.6343	66.4741	59.0402	71.9675	65.5038	65.2982	65.9264	65.6123	65.8634	0.531651
Tofacitinib (CP-690550) Citrate	99.9392	63.6782	81.8087	66.0382	65.2443	65.6412	78.8817	99.0349	88.9583	78.8027	11.9456
Tofacitinib (CP-690550,Tasocitinib)	85.4714	61.7169	73.5941	75.7103	97.0783	86.3943	48.8005	75.177	61.9888	73.9924	12.2077
Torin 2	51.8446	33.8266	42.8356	42.0838	26.3204	34.2021	66.0864	26.0284	46.0574	41.0317	6.13008
TPCA-1	98.4446	110.19	104.317	94.752	137.093	115.922	86.1515	118.181	102.166	107.468	7.39986
Trametinib (GSK1120212)	64.1421	69.6904	66.9162	132.497	109.503	121	49.9991	72.7857	61.3924	83.1029	32.9358
Triciribine	82.4282	92.4218	87.425	71.5041	76.8659	74.185	85.9663	124.086	105.026	88.8788	15.4719
TSU-68 (SU6668, Orantinib)	78.2821	88.7387	83.5104	180.788	82.4924	131.64	113.432	76.0533	94.7427	103.298	25.1795
TWS119	94.5064	85.8154	90.1609	166.626	115.04	140.833	131.013	99.7693	115.391	115.462	25.3359
Tyrphostin 9	38.0492	18.6172	28.3332	27.2863	68.2227	47.7545	39.4921	69.058	54.275	43.4542	13.495
Tyrphostin AG 1296	68.6081	73.598	71.1031	72.3064	119.862	96.0841	53.1085	85.5493	69.3289	78.8387	14.9613
Tyrphostin AG 879	67.8452	68.1947	68.02	93.3497	86.9033	90.1265	88.3415	62.1927	75.2671	77.8045	11.2696
U0126-EtOH	151.15	128.588	139.869	162.596	131.721	147.158	186.798	196.804	191.801	159.609	28.1157
Ulixertinib (BVD-523, VRT752271)	117.121	145.938	131.529	133.894	195.558	164.726	160.885	151.818	156.351	150.869	17.2641
URMC-099	82.4191	36.4474	59.4332	53.8438	115.409	84.6263	38.8607	90.4097	64.6352	69.5649	13.3003
Vandetanib (ZD6474)	93.1047	107.291	100.198	81.0061	66.4078	73.7069	142.742	149.336	146.039	106.648	36.5948
Varlitinib	69.3089	108.887	89.0977	122.34	155.958	139.149	101.926	99.9125	100.919	109.722	26.161
Vatalanib (PTK787) 2HCl	165.171	124.334	144.753	159.028	103.086	131.057	186.655	234.098	210.377	162.062	42.3982
VE-821	217.363	138.233	177.798	167.541	183.657	175.599	155.524	117.8	136.662	163.353	23.1411
VE-822	73.0522	42.8788	57.9655	22.1524	26.0964	24.1244	60.507	100.132	80.3196	54.1365	28.2926
Vemurafenib (PLX4032, RG7204)	77.231	97.5775	87.4042	139.412	103.697	121.554	120.114	104.116	112.115	107.025	17.635
Volasertib (BI 6727)	-5.55163	-6.62305	-6.08734	-11.6221	-3.33817	-7.48012	19.4876	15.3511	17.4194	1.28398	13.991
VS-5584 (SB2343)	77.8715	48.1957	63.0336	82.1029	138.602	110.353	58.5953	82.895	70.7451	81.3771	25.3881
VX-680 (Tozasertib, MK-0457)	97.468	89.4948	93.4814	121.133	83.6309	102.382	138.274	168.138	153.206	116.356	32.2215
VX-702	187.437	119.301	153.369	126.319	138.295	132.307	131.736	154.342	143.039	142.905	10.5315
VX-745	117.675	74.116	95.8954	119.441	112.206	115.824	159.55	100.768	130.159	113.959	17.2078
WAY-600	108.039	88.6221	98.3305	161.995	139.28	150.637	117.708	144.373	131.04	126.669	26.426
WH-4-023	96.9944	133.735	115.365	94.1979	116.989	105.594	119.7	123.304	121.502	114.153	8.02297
WHI-P154	119.643	35.4347	77.5386	64.6602	55.2527	59.9565	63.0771	96.5749	79.826	72.4404	10.8717
Wortmannin	50.9422	40.3364	45.6393	74.9799	50.5737	62.7768	48.7921	51.6907	50.2414	52.8858	8.86952
WP1066	142.985	92.0173	117.501	101.456	76.1181	88.7868	111.737	83.6706	97.7037	101.331	14.6967
WYE-125132 (WYE-132)	51.6729	42.3965	47.0347	57.2082	60.2466	58.7274	30.4664	29.4796	29.973	45.245	14.4605
WYE-354	95.6779	63.9016	79.7897	125.027	118.515	121.771	54.7995	110.577	82.6883	94.7497	23.446
WZ3146	13.6899	38.4999	26.0949	31.2239	33.2785	32.2512	51.3318	81.2447	66.2882	41.5448	21.6484
WZ4002	60.9148	67.3197	64.1173	68.8202	85.5313	77.1758	125.059	128.112	126.586	89.293	32.95
WZ4003	123.915	104.352	114.134	69.938	76.6739	73.3059	108.914	122.395	115.654	101.031	24.0229
WZ8040	58.9016	113.17	86.0359	66.993	75.7148	71.3539	91.1822	152.1	121.641	93.0104	25.859
XL019	168.597	136.196	152.396	151.888	154.168	153.028	167.109	177.791	172.45	159.291	11.4002
XL147	54.1328	80.8172	67.475	84.6727	81.4535	83.0631	65.5679	78.6069	72.0874	74.2085	8.00762
XMD8-92	53.108	125.834	89.4711	108.905	103.485	106.195	94.3262	84.3173	89.3217	94.9961	9.69914
Y-27632 2HCl	109.417	151.214	130.315	121.788	107.234	114.511	158.198	249.803	204.001	149.609	47.7627
YM201636	121.112	81.6195	101.366	57.4126	84.266	70.8393	103.506	81.8121	92.6589	88.288	15.7257
ZCL278	145.317	126.336	135.827	136.842	129.766	133.304	84.6952	128.867	106.781	125.304	16.0907
ZM 306416	134.99	51.025	93.0075	74.4461	98.1888	86.3174	74.051	90.6114	82.3312	87.2187	5.39493
ZM 323881 HCl	89.6621	55.736	72.6991	59.0272	57.4698	58.2485	59.3143	118.008	88.6613	73.203	15.2127
ZM 336372	143.545	155.63	149.588	252.855	168.719	210.787	128.212	150.638	139.425	166.6	38.6031
ZM 39923 HCl	80.18	102.096	91.138	118.377	128.099	123.238	109.757	107.519	108.638	107.671	16.0719
ZM 447439	156.832	126.957	141.894	142.237	148.379	145.308	228.969	206.962	217.965	168.389	42.9681
Zotarolimus(ABT-578)	88.3393	88.3187	88.329	174.804	147.559	161.182	82.6998	169.091	125.895	125.135	36.4322
ZSTK474	168.845	144.956	156.901	124.545	131.996	128.27	172.227	210.617	191.422	158.864	31.6218

## Sheet: EBOV
	Relative Transduction %
	ZdM-1			ZdM-2			ZdM-3
Compound	A	B	Average Biological Replicate 1	C	D	Average Biological Replicate 2	E	F	Average Biological Replicate 3	Average of 3 Biological Replicates	StDev
10058-F4	80.893	33.7775	57.3353	142.174	105.462	123.818	76.3186	59.2305	67.7745	82.976	35.7534
3-Methyladenine	133.109	124.671	128.89	110.262	92.1768	101.219	68.6825	83.6879	76.1852	102.098	26.3632
6H05	88.752	86.6992	87.7256	81.3311	91.8189	86.575	125.327	109.802	117.565	97.2884	17.5692
A66	95.535	83.4439	89.4895	142.299	173.583	157.941	59.8092	100.658	80.2337	109.221	42.4455
A-674563	0.999173	2.35585	1.67751	38.3203	26.2892	32.3047	24.4569	57.0105	40.7337	24.9053	20.5526
A-769662	78.9481	88.0903	83.5192	128.849	178.806	153.827	80.1924	69.0624	74.6274	103.991	43.3876
AC480 (BMS-599626)	116.138	163.85	139.994	124.259	93.885	109.072	113.98	99.8985	106.939	118.669	18.4994
Acadesine	149.373	100.343	124.858	93.2241	83.0791	88.1516	119.799	70.1765	94.9878	102.666	19.5207
AEE788 (NVP-AEE788)	136.263	59.8795	98.0712	83.4063	82.7549	83.0806	36.1405	49.026	42.5833	74.5784	28.7044
Afatinib (BIBW2992)	23.1274	35.2722	29.1998	31.3359	21.6366	26.4863	18.1564	19.508	18.8322	24.8394	5.37641
AG-1024	144.04	106.579	125.309	121.873	71.6725	96.773	57.6625	41.3985	49.5305	90.5376	38.2723
AG-1478 (Tyrphostin AG-1478)	84.0507	67.6884	75.8695	86.3211	146.639	116.48	48.6008	89.9991	69.3	87.2165	25.555
AG-18	83.1129	121.055	102.084	93.9451	46.3177	70.1314	104.434	71.9837	88.2089	86.8081	16.0223
AG-490 (Tyrphostin B42)	106.177	157.123	131.65	84.1903	63.5536	73.8719	59.27	103.756	81.5129	95.6783	31.3859
Akti-1/2	99.8167	120.809	110.313	157.448	126.855	142.151	99.3158	114.218	106.767	119.744	19.4862
Alisertib (MLN8237)	59.2126	128.406	93.8092	120.526	93.858	107.192	87.3035	91.7843	89.5439	96.8483	9.20813
AMG319	21.8379	43.234	32.536	171.085	81.939	126.512	65.569	80.6878	73.1284	77.3921	47.1329
AMG-458	150.553	112.801	131.677	128.615	111.803	120.209	74.3337	76.9219	75.6278	109.171	29.61
AMG-900	18.8691	-7.32689	5.77109	34.3863	41.2313	37.8088	10.6453	29.3696	20.0074	21.1958	16.0519
Amuvatinib (MP-470)	72.9426	112.572	92.7573	97.661	37.2096	67.4353	70.2511	38.1387	54.1949	71.4625	19.5941
ANA-12	92.9949	94.8647	93.9298	132.104	171.995	152.05	122.456	112.541	117.499	121.159	29.2323
Anacardic Acid	79.9769	115.319	97.6482	69.7246	73.1336	71.4291	69.6905	84.4007	77.0456	82.0409	13.8049
AP26113	115.412	78.2043	96.8082	172.119	109.871	140.995	70.0097	97.8398	83.9248	107.243	29.9316
Apatinib	262.934	137.226	200.08	140.808	138.965	139.887	184.947	145.985	165.466	168.478	30.2093
AR-A014418	29.5322	42.2585	35.8953	101.576	59.7937	80.6851	77.5859	46.3967	61.9913	59.5239	22.4966
AS-252424	86.9775	76.975	81.9763	135.777	168.153	151.965	85.6539	106.301	95.9776	109.973	37.0338
AS-604850	88.9651	91.4848	90.2249	107.589	170.955	139.272	61.5133	97.9463	79.7298	103.076	31.7834
Asiatic Acid	70.2163	79.5124	74.8644	110.917	153.679	132.298	58.1827	111.146	84.6643	97.2755	30.7235
AST-1306	58.6509	84.1507	71.4008	74.5487	89.2376	81.8931	72.1497	59.8887	66.0192	73.1044	8.07293
AT13148	113.023	115.266	114.145	140.859	124.62	132.74	104.886	116.332	110.609	119.164	11.8888
AT7519	104.839	80.9148	92.8767	74.2043	103.449	88.8264	92.6389	51.0482	71.8436	84.5156	11.1595
AT7867	231.02	187.222	209.121	139.12	140.294	139.707	144.328	105.094	124.711	157.846	45.0335
AT9283	40.8418	115.304	78.0731	97.1078	85.6405	91.3742	66.833	60.7168	63.7749	77.7407	13.8026
Aurora A Inhibitor I	221.154	100.789	160.971	128.533	93.7862	111.159	96.6011	39.9112	68.2561	113.462	46.4005
AVL-292	128.241	73.8473	101.044	157.417	128.188	142.802	105.623	83.8653	94.7441	112.864	26.1183
Axitinib	16.3517	77.7468	47.0492	73.7206	59.3626	66.5416	88.779	72.5929	80.686	64.7589	16.8891
AZ 628	139.791	163.169	151.48	116.172	144.135	130.154	60.735	59.9682	60.3516	113.995	47.6646
AZ 960	127.795	158.314	143.054	101.698	119.212	110.455	66.4369	79.4507	72.9438	108.818	35.0839
AZ20	144.598	74.7653	109.682	129.759	88.2254	108.992	89.5486	76.639	83.0938	100.589	15.1554
AZD1080	156.287	89.1558	122.721	120.916	55.5672	88.2417	90.3218	70.2962	80.309	97.0907	22.5484
AZD1208	115.971	85.966	100.968	146.375	126.502	136.438	110.06	75.0991	92.5795	109.995	23.2812
AZD1480	173.145	105.498	139.322	100.511	106.737	103.624	80.4163	64.2811	72.3487	105.098	33.5109
AZD2014	137.132	121.89	129.511	118.337	147.428	132.882	65.1378	108.231	86.6843	116.359	25.7544
AZD2858	201.421	204.253	202.837	190.41	98.9335	144.672	87.197	71.6957	79.4463	142.319	61.7291
AZD2932	104.075	64.9561	84.5156	131.153	87.0787	109.116	73.7116	65.1927	69.4521	87.6945	20.0219
AZD3463	53.4424	14.7771	34.1097	6.67077	3.78049	5.22563	22.6179	11.9195	17.2687	18.868	14.5083
AZD4547	128.059	106.32	117.189	125.929	137.969	131.949	77.7705	93.4807	85.6256	111.588	23.6642
AZD5363	71.1024	86.7252	78.9138	121.558	88.0633	104.811	94.7908	86.0725	90.4317	91.3854	12.9747
AZD5438	85.9002	85.5398	85.72	120.522	232.254	176.388	75.8945	114.5	95.1973	119.102	49.837
AZD6482	116.447	71.8515	94.1494	106.636	103.273	104.955	67.1074	88.9145	78.0109	92.3717	13.5596
AZD6738	83.4246	101.219	92.322	127.085	106.605	116.845	85.055	102.273	93.6638	100.944	13.7873
AZD7762	132.027	57.3601	94.6936	98.6091	99.8707	99.2399	117.278	80.3237	98.8009	97.5782	2.50772
AZD8055	78.0214	83.1898	80.6056	90.215	69.3845	79.7997	51.9852	41.4491	46.7172	69.0408	19.3371
AZD8330	117.283	106.022	111.653	76.8101	93.8862	85.3482	67.5547	41.5235	54.5391	83.8466	28.5863
AZD8931 (Sapitinib)	99.245	129.653	114.449	96.92	106.786	101.853	72.0932	56.4145	64.2538	93.5187	26.1149
AZD9291	46.2203	28.4939	37.3571	13.5364	16.1969	14.8667	33.47	25.7802	29.6251	27.2829	11.4267
Barasertib (AZD1152-HQPA)	90.4208	112.737	101.579	114.828	98.2247	106.526	72.421	69.7644	71.0927	93.0659	19.1894
BAY 11-7082	104.181	55.7944	79.9878	142.689	101.719	122.204	152.278	41.9714	97.1246	99.7721	21.2322
Bay 11-7085	27.8964	35.8616	31.879	82.9265	92.1371	87.5318	74.3574	66.9553	70.6564	63.3558	28.5356
BGT226 (NVP-BGT226)	-29.9282	-30.5001	-30.2141	-22.7994	-25.5949	-24.1971	-17.0638	-34.3513	-25.7076	-26.7063	3.13037
BI 2536	10.3895	8.00256	9.19603	36.5265	29.5021	33.0143	68.8568	103.356	86.1066	42.7723	39.3729
BI-D1870	156.591	162.521	159.556	153.671	173.958	163.814	75.8858	142.814	109.35	144.24	30.2909
Bikinin	61.3001	76.467	68.8835	86.0637	77.3119	81.6878	52.9608	91.4719	72.2163	74.2626	6.64288
BIO	118.468	67.8013	93.1345	157.531	101.554	129.542	98.9702	65.566	82.2681	101.648	24.7603
BIRB 796 (Doramapimod)	253.885	140.485	197.185	150.026	159.433	154.729	111.437	77.5741	94.5056	148.807	51.5952
BIX 02188	205.059	106.123	155.591	100.595	96.435	98.5152	113.84	72.8072	93.3233	115.81	34.5493
BIX 02189	125.412	109.262	117.337	149.204	142.787	145.995	92.1465	106.59	99.3682	120.9	23.5169
BKM120 (NVP-BKM120, Buparlisib)	62.1689	72.8684	67.5187	130.745	124.736	127.741	50.2628	112.171	81.2168	92.1587	31.5668
BLZ945	33.0768	40.2842	36.6805	136.837	79.0242	107.93	79.4986	86.3123	82.9055	75.8388	36.1468
BMS-265246	46.2875	32.9833	39.6354	38.4389	42.1373	40.2881	44.992	27.4516	36.2218	38.7151	2.18378
BMS-345541	68.6305	68.442	68.5362	80.8706	56.1542	68.5124	87.6966	79.9739	83.8353	73.628	8.83982
BMS-536924	114.103	113.568	113.836	123.992	65.9401	94.966	95.7549	56.7208	76.2379	95.0132	18.7989
BMS-754807	74.4149	182.43	128.422	141.795	105.812	123.804	89.4789	121.415	105.447	119.224	12.1528
BMS-777607	179.046	106.412	142.729	100.162	108.347	104.255	64.4945	57.9098	61.2021	102.729	40.7849
BMS-794833	166.689	134.658	150.673	108.782	127.293	118.038	78.4336	86.7048	82.5692	117.093	34.062
Bosutinib (SKI-606)	13.6907	8.09094	10.8908	2.62779	6.20611	4.41695	10.7546	2.18106	6.46783	7.25854	3.30858
Brivanib (BMS-540215)	63.0774	109.236	86.1567	150.55	143.085	146.818	92.2891	109.098	100.694	111.223	31.6714
Brivanib Alaninate (BMS-582664)	109.515	125.635	117.575	127.479	112.9	120.189	85.3359	125.443	105.39	114.384	7.89875
BS-181 HCl	72.3413	57.9955	65.1684	74.182	85.3343	79.7582	48.681	38.5249	43.6029	62.8432	18.1894
Butein	117.889	92.5628	105.226	157.853	96.3718	127.112	108.171	103.377	105.774	112.704	12.4808
BX-795	106.587	74.9546	90.7708	106.871	117.568	112.219	86.0087	81.0764	83.5425	95.5109	14.9144
BX-912	147.496	91.1148	119.306	133.048	96.2326	114.64	91.6312	49.6544	70.6428	101.529	26.8502
BYL719	111.209	131.014	121.111	83.0963	106.813	94.9544	46.2244	102.384	74.304	96.7899	23.4576
Cabozantinib (XL184, BMS-907351)	31.6225	51.069	41.3458	43.1672	36.0296	39.5984	34.1242	39.9176	37.0209	39.3217	2.17567
Cabozantinib malate (XL184)	60.8508	37.3006	49.0757	50.5115	42.4542	46.4829	38.2448	29.4581	33.8515	43.1367	8.14507
CAL-101 (Idelalisib, GS-1101)	177.356	131.555	154.455	71.0135	89.4021	80.2078	102.615	85.9187	94.2669	109.643	39.4399
CCT128930	114.986	113.083	114.035	175.812	217.473	196.643	97.8023	145.929	121.865	144.181	45.6016
CCT129202	134.055	71.9051	102.98	116.944	73.4841	95.2141	116.766	70.9205	93.8434	97.3459	4.92731
CCT137690	23.8956	18.2268	21.0612	30.9497	50.1375	40.5436	19.2113	34.9461	27.0787	29.5612	9.97561
Cediranib (AZD2171)	29.9157	43.3533	36.6345	60.6441	50.8688	55.7565	45.176	49.7124	47.4442	46.6117	9.58811
CEP-32496	109.323	112.608	110.966	118.674	66.1866	92.4303	90.5773	82.4306	86.504	96.6334	12.761
CEP-33779	147.82	145.552	146.686	124.777	188.483	156.63	94.7079	139.105	116.906	140.074	20.6707
CGI1746	96.0206	76.5614	86.291	190.067	126.842	158.455	97.7495	93.589	95.6692	113.472	39.2376
CGK 733	90.5804	59.7778	75.1791	143.995	76.3348	110.165	84.5548	65.3773	74.9661	86.7701	20.2609
CH5132799	87.6387	89.9017	88.7702	98.6983	164.224	131.461	57.2933	76.2279	66.7606	95.664	32.8966
CHIR-124	99.0564	76.9989	88.0277	121.183	102.181	111.682	35.0617	74.7206	54.8912	84.8669	28.527
CHIR-98014	140.431	110.59	125.51	122.612	212.97	167.791	53.335	79.069	66.202	119.834	51.0318
CHIR-99021 (CT99021)	120.054	86.0658	103.06	139.626	130.851	135.238	80.2299	66.9138	73.5718	103.957	30.8431
CHIR-99021 (CT99021) HCl	57.6639	28.3291	42.9965	163.305	70.2363	116.77	80.1198	57.0882	68.604	76.1237	37.4574
Chrysophanic Acid	91.6998	92.4726	92.0862	117.334	171.579	144.456	75.3096	88.6817	81.9956	106.179	33.5306
CNX-2006	129.235	96.1077	112.671	195.899	180.534	188.217	142.606	101.748	122.177	141.022	41.1476
CNX-774	74.7851	81.2755	78.0303	135.076	75.9812	105.528	113.55	71.6751	92.6124	92.057	13.7575
CO-1686 (AVL-301)	104.131	113.228	108.68	138.433	87.2819	112.857	89.9311	87.1257	88.5284	103.355	13.0091
Cobimetinib (GDC-0973, RG7420)	58.1016	59.6606	58.8811	48.9904	32.3595	40.6749	59.9739	51.9358	55.9548	51.837	9.7767
CP-673451	70.7475	94.4481	82.5978	115.614	111.179	113.397	77.8157	63.3504	70.5831	88.8592	22.0829
CP-724714	109.206	142.23	125.718	125.787	103.373	114.58	89.539	118.633	104.086	114.795	10.8173
Crenolanib (CP-868596)	133.766	131.225	132.495	136.267	189.947	163.107	76.4367	124.031	100.234	131.945	31.4402
Crizotinib (PF-02341066)	29.9475	59.159	44.5533	49.9003	35.58	42.7402	43.1793	42.3535	42.7664	43.3533	1.03929
CUDC-101	142.878	200.108	171.493	96.4301	92.7678	94.5989	93.3857	101.746	97.5656	121.219	43.5636
CUDC-907	-38.3145	-43.1273	-40.7209	-40.3424	-55.2184	-47.7804	-24.0422	-44.2881	-34.1652	-40.8888	6.80916
CX-6258 HCl	158.434	92.8989	125.667	131.48	96.9932	114.237	100.162	65.281	82.7216	107.542	22.2415
CYC116	70.2888	75.8696	73.0792	66.8039	82.5801	74.692	85.6055	57.9934	71.7994	73.1902	1.44948
CYT387	103.483	141.541	122.512	89.318	115.91	102.614	113.309	127.863	120.586	115.237	10.9745
CZC24832	41.6014	28.7537	35.1776	102.3	72.2699	87.2848	71.4016	55.0987	63.2502	61.9042	26.0797
D 4476	28.199	46.6142	37.4066	100.263	85.4393	92.8511	54.3851	78.9524	66.6688	65.6421	27.7365
Dabrafenib (GSK2118436)	148.446	139.768	144.107	106.319	117.527	111.923	97.6294	146.161	121.895	125.975	16.4755
Dacomitinib (PF299804, PF299)	27.6581	12.811	20.2346	47.4318	60.981	54.2064	16.5302	31.8782	24.2042	32.8817	18.5741
Danusertib (PHA-739358)	62.6084	125.531	94.0697	102.713	61.4055	82.0594	55.5147	80.6901	68.1024	81.4105	12.9958
DASA-58	71.0071	79.4794	75.2432	111.379	100.552	105.965	78.1505	96.787	87.4688	89.5591	15.4673
Dasatinib	46.9728	122.53	84.7515	117.76	87.9931	102.877	99.1323	83.7974	91.4649	93.031	9.16356
DCC-2036 (Rebastinib)	118.041	80.1555	99.0982	191.017	264.152	227.584	103.022	148.919	125.97	150.884	67.7695
DDR1-IN-1	84.943	71.5125	78.2277	96.0216	95.1315	95.5766	126.835	72.43	99.6323	91.1455	11.3694
Defactinib (VS-6063, PF-04554878)	110.821	91.7822	101.301	111.933	97.8378	104.885	95.8287	103.392	99.6106	101.932	2.69348
Degrasyn (WP1130)	23.1334	35.5896	29.3615	47.9139	81.844	64.879	37.0671	64.4917	50.7794	48.34	17.8839
Dinaciclib (SCH727965)	26.0424	20.4806	23.2615	35.3597	41.7614	38.5605	21.574	48.5287	35.0514	32.2911	8.01431
Dorsomorphin (Compound C)	47.2217	83.4699	65.3458	61.0593	49.7973	55.4283	55.01	59.4032	57.2066	59.3269	5.28782
Dovitinib (TKI-258) Dilactic Acid	40.0493	33.2796	36.6645	28.0206	24.3715	26.196	17.9879	23.0225	20.5052	27.7886	8.19649
Dovitinib (TKI-258, CHIR-258)	18.6843	41.6558	30.1701	52.3744	40.4029	46.3886	49.3006	45.2148	47.2577	41.2721	9.62448
EHop-016	20.2155	19.6017	19.9086	2.95276	9.18192	6.06734	17.895	2.40441	10.1497	12.0419	7.11198
EHT 1864	88.6402	94.7671	91.7037	97.3665	88.9029	93.1347	75.1521	53.1365	64.1443	82.9942	16.3402
ENMD-2076	50.8806	83.0309	66.9557	78.5315	64.8448	71.6881	64.9393	84.7592	74.8493	71.1644	3.97275
Entrectinib (RXDX-101)	66.0479	125.083	95.5655	86.3375	112.209	99.2734	95.9591	101.74	98.8497	97.8962	2.02952
Enzastaurin (LY317615)	127.51	250.45	188.98	226.186	162.093	194.14	180.141	150.435	165.288	182.803	15.3857
ERK5-IN-1	111.03	108.178	109.604	96.2772	79.5851	87.9312	136.28	117.374	126.827	108.121	19.4904
Erlotinib HCl (OSI-744)	69.1122	144.67	106.891	123.36	118.828	121.094	112.353	110.739	111.546	113.177	7.24033
ETP-46464	60.2981	53.5189	56.9085	52.1042	30.8769	41.4906	55.1645	56.0473	55.6059	51.335	8.55036
Everolimus (RAD001)	88.128	180.542	134.335	135.934	138.756	137.345	79.6733	111.667	95.6704	122.45	23.2407
Fasudil (HA-1077) HCl	150.423	124.554	137.489	122.076	129.135	125.605	67.8048	89.2175	78.5112	113.868	31.1914
FIIN-2	70.6073	97.4392	84.0233	99.2902	98.7025	98.9963	51.4246	95.2113	73.3179	85.4458	12.8982
Filgotinib (GLPG0634)	94.7149	101.395	98.0549	109.086	131.891	120.489	86.2403	90.9352	88.5877	102.377	16.3838
Fingolimod (FTY720) HCl	55.1329	35.0161	45.0745	64.1723	50.1198	57.1461	66.4515	50.9145	58.683	53.6345	7.45294
Flavopiridol (Alvocidib)	32.6197	17.7115	25.1656	46.221	43.2949	44.758	49.5319	21.6557	35.5938	35.1725	9.80295
Flavopiridol HCl	46.1006	29.4496	37.7751	53.4612	93.9916	73.7264	38.2099	29.646	33.928	48.4765	21.9515
Foretinib (GSK1363089)	0.789154	-6.66293	-2.93689	22.9327	42.521	32.7269	35.5504	39.7047	37.6276	22.4725	22.1412
Fostamatinib (R788)	54.4295	74.3734	64.4015	121.174	95.4355	108.305	46.321	125.397	85.8588	86.1883	21.9535
FRAX597	141.108	172.327	156.718	185.312	93.7995	139.556	203.437	117.316	160.376	152.217	11.1162
G-749	4.4662	6.97885	5.72252	19.0362	18.5792	18.8077	14.3559	18.3994	16.3776	13.636	6.96011
GDC-0068	133.509	135.361	134.435	109.78	138.198	123.989	66.7202	144.272	105.496	121.307	14.6546
GDC-0349	83.85	90.4694	87.1597	116.148	131.729	123.938	122.096	70.9684	96.5324	102.543	19.1119
GDC-0879	142.678	225.674	184.176	179.832	173.176	176.504	115.178	122.57	118.874	159.852	35.6942
GDC-0941	44.4366	75.5894	60.013	95.1469	50.679	72.9129	83.3561	88.4659	85.911	72.9456	12.949
GDC-0980 (RG7422)	153.279	83.4849	118.382	137.236	178.538	157.887	78.0686	79.1503	78.6095	118.293	39.6389
Gefitinib (ZD1839)	31.5325	57.5043	44.5184	41.5588	41.1221	41.3404	39.136	31.4946	35.3153	40.3914	4.67439
Genistein	107.84	103.321	105.58	121.6	80.2437	100.922	86.2312	49.5795	67.9054	91.469	20.5392
GF109203X	120.839	114.08	117.459	167.445	91.4324	129.439	130.007	85.1774	107.592	118.163	10.9402
GNE-0877	66.6141	80.928	73.7711	105.438	77.4668	91.4522	80.7022	73.844	77.2731	80.8321	9.36248
GNE-7915	64.8721	73.2513	69.0617	95.53	70.3681	82.9491	64.8328	78.9708	71.9018	74.6375	7.33677
GNE-9605	67.6878	54.6537	61.1707	118.053	88.6797	103.366	108.372	70.1438	89.2577	84.5982	21.4802
GNF-2	106.6	64.7838	85.6921	184.807	104.155	144.481	122.107	76.015	99.0612	109.745	30.8162
GNF-5	82.3012	86.218	84.2596	96.591	129.811	113.201	63.6598	75.3	69.4799	88.9802	22.2396
Go 6983	135.035	70.0274	102.531	123.66	93.7221	108.691	87.0782	50.5784	68.8283	93.3502	21.4588
Golvatinib (E7050)	137.357	160.252	148.804	119.398	98.8271	109.113	60.0104	115.131	87.5709	115.163	31.0619
GSK1059615	140.135	71.9167	106.026	130.408	93.0375	111.723	67.8616	62.2061	65.0339	94.2607	25.471
GSK1838705A	103.494	62.7599	83.1268	149.02	128.119	138.57	65.1276	100.931	83.0293	101.575	32.0381
GSK1904529A	136.492	221.526	179.009	95.2105	110.047	102.629	119.024	156.593	137.809	139.815	38.2297
GSK2126458 (GSK458)	26.6108	23.5146	25.0627	20.5343	39.0399	29.7871	9.82188	45.3328	27.5773	27.4757	2.36385
GSK2334470	122.972	61.8929	92.4323	97.2287	62.397	79.8128	88.3001	93.4644	90.8822	87.7091	6.88218
GSK2578215A	96.2444	75.7123	85.9784	154.777	157.617	156.197	95.2597	109.019	102.14	114.772	36.7744
GSK2636771	58.2569	72.4804	65.3686	66.5584	65.1253	65.8418	72.4511	69.4747	70.9629	67.3911	3.1023
GSK429286A	102.072	61.7082	81.89	119.64	78.8546	99.2474	101.688	53.4536	77.5706	86.236	11.4733
GSK461364	61.5193	35.8305	48.6749	64.2198	60.1077	62.1637	33.1338	27.6134	30.3736	47.0707	15.9556
GSK621	54.9399	83.3782	69.1591	159.256	59.4103	109.333	112.601	122.678	117.64	98.7107	25.9273
GSK650394	161.553	130.942	146.247	158.17	99.3905	128.78	121.105	117.37	119.238	131.422	13.6974
GSK690693	89.6	207.769	148.685	149.845	143.87	146.858	121.41	105.702	113.556	136.366	19.7753
GW441756	88.0892	51.841	69.9651	157.566	100.518	129.042	116.157	53.306	84.7316	94.5797	30.7452
GW5074	132.113	48.7228	90.4179	159.692	75.1639	117.428	102.498	52.8249	77.6617	95.1691	20.3044
GZD824	0.193757	-4.25883	-2.03253	6.48672	2.42207	4.4544	13.6865	13.2842	13.4853	5.3024	7.7936
H 89 2HCl	215.444	155.822	185.633	141.484	194.961	168.223	116.732	143.739	130.236	161.364	28.3284
Hesperadin	34.8769	19.7845	27.3307	37.9242	46.2885	42.1063	23.6259	13.4401	18.533	29.3233	11.9123
HMN-214	107.551	84.3846	95.968	92.3886	106.217	99.3026	91.9001	46.6968	69.2984	88.1897	16.445
Honokiol	57.8357	79.814	68.8248	98.8489	155.866	127.358	49.4348	107.74	78.5872	91.5899	31.358
HS-173	46.0752	31.928	39.0016	59.604	68.2979	63.9509	91.0163	68.5925	79.8044	60.919	20.5697
HTH-01-015	92.1727	107.789	99.9811	146.05	134.843	140.446	117.006	71.8127	94.4093	111.612	25.126
Ibrutinib (PCI-32765)	96.7673	84.8317	90.7995	131.32	243.01	187.165	86.6752	86.9499	86.8126	121.592	56.8226
Icotinib	73.3357	37.7879	55.5618	102.217	69.9066	86.062	106.429	39.5548	72.9921	71.5386	15.302
IKK-16 (IKK Inhibitor VII)	38.7738	13.8056	26.2897	33.3599	26.236	29.798	22.246	15.9108	19.0784	25.0553	5.46534
IM-12	79.4559	89.0256	84.2408	122.964	112.152	117.558	114.636	73.4651	94.0504	98.6164	17.1215
Imatinib (STI571)	111.1	110.739	110.919	183.819	239.461	211.64	106.249	175.31	140.78	154.446	51.7323
Imatinib Mesylate (STI571)	155.937	237.69	196.814	188.118	161.674	174.896	157.051	107.173	132.112	167.941	32.9066
IMD 0354	11.3591	-0.730965	5.31408	-1.96183	-4.34594	-3.15389	52.5014	15.5634	34.0324	12.0642	19.4905
Indirubin	88.7064	109.92	99.3133	67.6272	134.62	101.124	44.8336	75.8068	60.3202	86.9191	23.0531
INK 128 (MLN0128)	78.3156	78.0094	78.1625	42.2559	112.867	77.5615	33.999	61.6782	47.8386	67.8542	17.3366
IPA-3	69.1476	76.4418	72.7947	140.131	133.934	137.032	109.3	105.799	107.549	105.792	32.1549
IPI-145 (INK1197)	83.4911	48.8209	66.156	108.212	74.8862	91.549	82.3968	63.2367	72.8168	76.8406	13.166
ISRIB (trans-isomer)	72.1592	63.9005	68.0299	90.7863	115.405	103.096	84.2042	67.7735	75.9888	82.3714	18.3835
JNJ-38877605	112.952	169.238	141.095	140.472	121.913	131.193	94.5994	122.486	108.543	126.943	16.6867
JNJ-7706621	126.547	74.7995	100.673	112.261	83.169	97.7151	100.219	54.5407	77.38	91.9228	12.681
JNK Inhibitor IX	55.0146	41.9245	48.4696	35.4813	8.73986	22.1106	52.1275	46.8285	49.478	40.0194	15.5177
JNK-IN-8	112.119	77.472	94.7955	157.451	129.079	143.265	138.026	76.0421	107.034	115.032	25.205
Ki8751	162.331	57.4979	109.915	100.194	85.7322	92.9634	89.4337	62.2684	75.851	92.9097	17.0318
KN-62	99.6472	90.2764	94.9618	149.086	162.264	155.675	78.0136	84.8402	81.4269	110.688	39.5434
KN-93 Phosphate	92.9852	97.3384	95.1618	95.9547	102.793	99.3736	64.4159	82.2881	73.352	89.2958	13.9674
K-Ras(G12C) inhibitor 9	96.714	111.089	103.902	128.252	89.986	109.119	105.236	100.346	102.791	105.27	3.3788
KRN 633	196.245	156.672	176.459	150.307	128.89	139.598	103.886	82.9892	93.4378	136.498	41.5972
KU-0063794	150.705	118.732	134.719	106.593	104.623	105.608	88.8264	50.8674	69.8469	103.391	32.4927
KU-55933 (ATM Kinase Inhibitor)	110.597	118.024	114.311	130.171	110.742	120.456	91.1697	96.1362	93.653	109.473	14.0412
KU-60019	119.584	138.993	129.288	111.599	66.6455	89.1224	91.1963	60.7346	75.9654	98.1253	27.778
KW-2449	192.946	148.795	170.871	110.315	129.075	119.695	107.216	100.729	103.972	131.513	34.98
KX2-391	-9.65926	-13.5751	-11.6172	-5.52483	-12.7718	-9.14833	8.03062	-17.4212	-4.69529	-8.48694	3.50804
L-685,458	66.4933	91.7311	79.1122	131.448	135.335	133.392	78.0209	111.924	94.9723	102.492	27.9102
Lapatinib	107.201	94.8748	101.038	85.0949	92.2872	88.6911	69.5303	54.9606	62.2454	83.9914	19.8186
Lapatinib (GW-572016) Ditosylate	62.8305	109.903	86.367	56.1952	68.7949	62.4951	66.2735	48.7709	57.5222	68.7948	15.4198
LDC000067	71.9554	74.5947	73.275	116.799	101.852	109.325	90.8904	76.6625	83.7764	88.7923	18.5412
LDK378	80.0655	48.5386	64.302	70.8692	30.2698	50.5695	17.5839	14.7635	16.1737	43.6817	24.7924
LDN-214117	121.372	144.899	133.135	167.601	189.969	178.785	118.264	117.583	117.923	143.281	31.674
Lenvatinib (E7080)	110.166	181.398	145.782	143.747	123.501	133.624	98.1201	100.384	99.2522	126.22	24.1326
LFM-A13	73.8368	88.5411	81.1889	100.441	78.1312	89.2862	86.9397	96.8464	91.8931	87.4561	5.58182
Linifanib (ABT-869)	62.3372	91.6737	77.0055	75.1753	56.129	65.6521	77.5728	75.4324	76.5026	73.0534	6.4146
Losmapimod (GW856553X)	96.1743	80.5635	88.3689	85.2158	76.3435	80.7796	120.46	96.0582	108.259	92.4693	14.1913
LY2090314	191.878	94.9731	143.425	342.942	193.711	268.326	146.768	149.834	148.301	186.684	70.7462
LY2228820	155.014	56.1457	105.58	102.817	103.725	103.271	67.9809	68.1818	68.0813	92.3108	21.0151
LY2603618	90.7264	94.7509	92.7386	107.184	141.114	124.149	77.8716	121.225	99.5482	105.479	16.5236
LY2784544	211.722	110.615	161.169	93.2916	87.8522	90.5719	106.225	79.6946	92.96	114.9	40.0875
LY2835219	79.3044	47.4548	63.3796	107.194	96.5917	101.893	60.5774	61.814	61.1957	75.4895	22.8922
LY294002	92.1153	170.581	131.348	121.088	101.546	111.317	104.118	105.34	104.729	115.798	13.8637
Masitinib (AB1010)	145.318	238.553	191.935	127.569	92.2865	109.928	149.656	149.743	149.699	150.521	41.0099
MEK162 (ARRY-162, ARRY-438162)	105.652	56.6062	81.1293	104.825	95.4578	100.141	83.3266	65.7597	74.5431	85.2712	13.2922
MGCD-265	87.8207	21.5646	54.6926	29.2251	48.3033	38.7642	24.0639	18.2292	21.1466	38.2011	16.7801
Milciclib (PHA-848125)	135.428	102.323	118.876	159.404	138.668	149.036	76.6489	87.6679	82.1584	116.69	33.4924
MK-2206 2HCl	22.6435	30.4766	26.5601	45.4065	24.8608	35.1337	42.0558	44.2553	43.1556	34.9498	8.29927
MK-2461	159.035	154.577	156.806	165.388	186.767	176.078	110.627	159.036	134.831	155.905	20.638
MK-5108 (VX-689)	129.518	122.621	126.069	126.658	142.277	134.468	90.4589	107.235	98.8471	119.795	18.6208
MK-8745	77.0635	38.7616	57.9126	125.866	57.7075	91.7867	69.61	62.4833	66.0467	71.9153	17.6832
MK-8776 (SCH 900776)	128.051	91.1896	109.62	131.743	172.668	152.206	68.5468	107.413	87.9798	116.602	32.6771
MLN8054	64.6302	139.381	102.006	130.247	100.742	115.495	121.5	100.274	110.887	109.462	6.85638
Motesanib Diphosphate (AMG-706)	41.1763	101.51	71.3432	86.3934	68.7334	77.5634	110.126	107.691	108.908	85.9382	20.1342
Mubritinib (TAK 165)	112.755	100.395	106.575	41.5375	74.7718	58.1546	38.6516	39.6906	39.1711	67.9668	34.7566
Nilotinib (AMN-107)	57.7724	202.445	130.109	216.737	145.581	181.159	178.421	174.592	176.507	162.592	28.2269
Nintedanib (BIBF 1120)	76.629	132.999	104.814	101.552	76.8137	89.1831	84.3509	100.294	92.3223	95.4398	8.26868
NSC 23766	98.5803	72.1524	85.3664	146.477	119.654	133.066	82.7594	75.855	79.3072	99.2464	29.4446
NU6027	192.13	105.666	148.898	203.361	115.097	159.229	156.158	117.888	137.023	148.384	11.112
NU7441 (KU-57788)	65.3468	52.7696	59.0582	79.9	132.402	106.151	43.3461	95.607	69.4766	78.2286	24.7362
NVP-ADW742	14.7508	35.7483	25.2495	21.2506	16.157	18.7038	16.2629	32.4118	24.3373	22.7636	3.54532
NVP-AEW541	15.2711	43.3894	29.3303	29.9467	25.2751	27.6109	26.0324	34.4165	30.2245	29.0552	1.32831
NVP-BHG712	229.515	123.931	176.723	115.69	123.882	119.786	163.229	120.375	141.802	146.104	28.711
NVP-BSK805 2HCl	45.5363	45.5585	45.5474	57.2458	45.9956	51.6207	29.9444	50.247	40.0957	45.7546	5.76526
NVP-BVU972	126.108	134.748	130.428	113.081	114.556	113.819	46.8906	63.8256	55.3581	99.8683	39.4314
ONO-4059	99.0587	72.8513	85.955	149.179	139.934	144.557	111.93	115.882	113.906	114.806	29.3112
OSI-027	83.726	86.5718	85.1489	94.0547	90.9114	92.4831	39.8239	59.1912	49.5075	75.7132	22.9891
OSI-420	125.394	99.6473	112.521	59.037	56.6501	57.8436	95.6122	64.9668	80.2895	83.5512	27.4841
OSI-906 (Linsitinib)	96.1248	155.647	125.886	148.904	160.226	154.565	123.226	133.539	128.382	136.278	15.8863
OSI-930	80.6441	139.18	109.912	203.673	178.906	191.289	96.3893	49.2559	72.8226	124.675	60.5974
OSU-03012 (AR-12)	157.76	259.39	208.575	115.956	118.033	116.994	114.479	114.893	114.686	146.752	53.5529
p276-00	92.524	90.8996	91.7118	102.546	81.0879	91.817	70.9252	72.6293	71.7773	85.102	11.5397
Pacritinib	-1.10112	5.91123	2.40505	7.4586	1.3764	4.4175	6.97446	4.21042	5.59244	4.13833	1.61193
Palbociclib (PD-0332991) HCl	76.7895	129.07	102.93	79.7084	70.4459	75.0772	70.3582	83.3692	76.8637	84.9569	15.5906
Pazopanib	141.175	79.5686	110.372	203.435	119.082	161.259	111.775	90.8345	101.305	124.312	32.3166
Pazopanib HCl (GW786034 HCl)	69.1033	167.486	118.295	178.544	100.215	139.379	145.22	121.733	133.476	130.383	10.8772
PD0325901	45.997	87.9806	66.9888	94.0034	69.9993	82.0013	88.0541	108.265	98.1594	82.3832	15.5888
PD168393	70.1782	51.8043	60.9912	123.334	79.3758	101.355	70.4713	70.1533	70.3123	77.5528	21.1334
PD173074	188.607	95.2165	141.912	140.893	160.215	150.554	105.546	73.2848	89.4154	127.294	33.087
PD173955	77.1275	86.1595	81.6435	98.6168	68.5607	83.5888	72.1847	45.7016	58.9432	74.7251	13.7022
PD184352 (CI-1040)	43.6873	108.069	75.878	138.758	91.3316	115.045	118.514	99.4067	108.96	99.9611	21.0773
PD318088	111.579	83.0432	97.3112	78.7723	61.2037	69.988	83.5425	50.5431	67.0428	78.114	16.6903
PD98059	92.7961	142.425	117.611	111.449	89.5581	100.504	68.304	89.9468	79.1254	99.0799	19.2821
Pelitinib (EKB-569)	55.8447	20.0036	37.9242	61.2999	47.8127	54.5563	25.2434	34.233	29.7382	40.7396	12.6463
PF-00562271	113.569	75.5322	94.5507	135.479	180.539	158.009	85.4291	145.389	115.409	122.656	32.344
PF-04217903	60.1849	115.584	87.8845	107.943	64.533	86.2381	58.5185	93.2905	75.9045	83.3424	6.49377
PF-04691502	126.247	126.897	126.572	88.7148	151.955	120.335	72.7884	84.7536	78.771	108.559	25.9851
PF-3758309	98.9229	44.0782	71.5005	147.895	133.648	140.772	99.2907	63.2845	81.2876	97.8533	37.4892
PF-431396	62.9075	68.3389	65.6232	84.6131	69.4007	77.0069	71.7802	94.6999	83.24	75.2901	8.93301
PF-4708671	173.034	97.1785	135.106	91.467	89.7984	90.6327	118.337	71.4724	94.9046	106.881	24.5368
PF-477736	128.208	71.5497	99.8786	156.463	104.397	130.43	103.483	51.9404	77.7118	102.673	26.4699
PF-543	76.8886	65.3191	71.1039	68.1149	45.0628	56.5888	52.7795	56.9775	54.8785	60.8571	8.9151
PF-562271	108.29	73.3796	90.8349	168.222	81.7632	124.993	104.991	48.5093	76.7502	97.5259	24.8076
PF-573228	188.028	108.392	148.21	76.9407	50.5766	63.7586	90.3148	69.0253	79.6701	97.2129	44.8756
PFK15	95.9443	94.5303	95.2373	103.967	53.6616	78.8144	112.789	116.67	114.729	96.2604	17.9793
PH-797804	80.1197	80.8246	80.4722	159.699	165.007	162.353	59.9155	98.2193	79.0674	107.298	47.6848
PHA-665752	52.6085	138.145	95.3769	104.547	65.6909	85.1192	62.5068	82.937	72.7219	84.406	11.3443
PHA-680632	125.135	75.8809	100.508	123.735	126.735	125.235	81.82	58.0661	69.943	98.562	27.6973
PHA-767491	153.757	150.865	152.311	147.377	183.137	165.257	91.7434	112.483	102.113	139.894	33.3532
PHA-793887	205.941	105.3	155.62	133.713	159.876	146.794	72.4536	71.5683	72.011	124.808	45.9364
Phenformin HCl	73.8472	78.9488	76.398	120.039	153.369	136.704	64.0465	135.856	99.9513	104.351	30.3928
PHT-427	191.776	119.457	155.616	153.352	128.076	140.714	106.513	75.636	91.0744	129.135	33.7931
PI-103	69.5687	112.079	90.8239	135.785	81.4463	108.616	128.277	98.1122	113.195	104.212	11.8179
Piceatannol	107.841	65.2324	86.5365	148.518	111.422	129.97	81.0512	68.2444	74.6478	97.0514	29.1214
PIK-293	115.008	101.914	108.461	88.3717	93.4994	90.9356	82.9545	70.4258	76.6901	92.029	15.9138
PIK-294	66.3657	111.789	89.0771	152.944	149.351	151.147	53.7155	144.09	98.903	113.042	33.3634
PIK-75	-19.208	-10.94	-15.074	-6.06426	-15.3923	-10.7283	8.27017	-1.32147	3.47435	-7.44265	9.70088
PIK-93	236.42	93.9229	165.172	108.763	93.9897	101.376	121.226	81.9608	101.594	122.714	36.7696
Pimasertib (AS-703026)	162.809	68.0987	115.454	92.0432	40.3744	66.2088	63.3339	36.4928	49.9133	77.192	34.1228
PLX-4720	107.957	179.444	143.7	139.923	141.031	140.477	84.2796	94.8914	89.5855	124.588	30.3556
Ponatinib (AP24534)	45.9344	37.0777	41.5061	74.5541	72.8858	73.7199	52.9213	54.5016	53.7114	56.3125	16.2637
PP1	81.3054	63.6611	72.4833	75.3776	52.0362	63.7069	75.5882	56.3214	65.9548	67.3817	4.55885
PP121	62.4475	78.2432	70.3453	112.407	139.973	126.19	34.8012	88.2439	61.5226	86.0193	35.0674
PP2	79.0776	50.4706	64.7741	121.593	111.76	116.676	109.486	71.5147	90.5003	90.6503	25.9515
PP242	123.844	119	121.422	93.3489	103.248	98.2986	63.9526	69.6372	66.7949	95.5052	27.4205
PQ 401	37.2771	44.615	40.946	95.3943	95.9694	95.6819	85.8332	80.4375	83.1353	73.2544	28.6745
PRT062607 (P505-15, BIIB057) HCl	143.9	100.195	122.048	158.769	148.027	153.398	152.545	96.1813	124.363	133.27	17.4702
Purvalanol A	59.6381	89.5979	74.618	73.107	71.6597	72.3834	81.9189	82.5938	82.2563	76.4192	5.17709
Quercetin	56.6051	96.2241	76.4146	148.033	119.398	133.715	51.6826	131.554	91.6185	100.583	29.6835
Quizartinib (AC220)	263.088	120.173	191.63	147.141	186.267	166.704	86.6066	125.147	105.877	154.737	44.1116
R406	179.538	124.958	152.248	111.116	111.32	111.218	79.3281	68.405	73.8665	112.444	39.2052
R406 (free base)	125.191	60.0932	92.6421	77.093	58.4449	67.769	74.0131	56.5353	65.2742	75.2284	15.1322
R428 (BGB324)	18.8573	25.6228	22.24	19.2894	22.5168	20.9031	24.4155	52.3241	38.3698	27.171	9.7215
R547	34.5788	32.2759	33.4274	49.82	54.2986	52.0593	43.9588	29.153	36.5559	40.6808	9.97742
RAF265 (CHIR-265)	79.5488	77.5085	78.5286	69.2055	80.849	75.0273	71.4191	74.1795	72.7993	75.4517	2.88817
Rapamycin (Sirolimus)	96.899	119.249	108.074	120.271	75.5888	97.9297	94.8004	73.0953	83.9478	96.6506	12.1139
Refametinib (RDEA119, Bay 86-9766)	69.7435	97.7088	83.7262	105.875	110.243	108.059	71.8165	133.947	102.882	98.2223	12.8181
Regorafenib (BAY 73-4506)	171.103	220.697	195.9	8.41131	169.671	89.0413	125.553	120.44	122.997	135.979	54.5996
Rigosertib (ON-01910)	-33.933	-25.9293	-29.9312	-6.08836	-6.62147	-6.35491	-20.9816	-22.2569	-21.6192	-19.3018	11.9578
RKI-1447	137.06	109.584	123.322	99.1313	65.6417	82.3865	51.4823	70.2811	60.8817	88.8634	31.72
RN486	121.179	98.2535	109.716	105.892	127.687	116.79	125.591	154.401	139.996	122.167	15.8399
Ro3280	74.4317	33.8909	54.1613	78.422	51.8605	65.1412	85.9535	58.9365	72.445	63.9159	9.20321
Ro-3306	66.1222	106.992	86.5572	153.788	55.1502	104.469	100.687	105.52	103.104	98.0435	9.97077
Roscovitine (Seliciclib,CYC202)	98.0894	172.422	135.256	143.619	105.001	124.31	81.4069	103.652	92.5296	117.365	22.1935
Ruxolitinib (INCB018424)	129.001	74.7079	101.854	133.943	136.113	135.028	119.722	93.3849	106.553	114.479	17.951
SAR245409 (XL765)	171.925	89.756	130.84	108.89	82.3053	95.5976	75.6798	40.9898	58.3348	94.9243	36.2575
Saracatinib (AZD0530)	56.5636	88.6951	72.6293	96.9273	59.2525	78.0899	78.2591	73.9296	76.0944	75.6045	2.76304
SB202190 (FHPI)	106.276	124.952	115.614	88.3563	54.5859	71.4711	118.586	93.9635	106.275	97.7866	23.2634
SB203580	117.57	149.963	133.766	127.836	77.5982	102.717	97.7797	89.8884	93.834	110.106	20.9663
SB216763	78.1698	162.802	120.486	146.093	110.092	128.093	129.934	118.749	124.342	124.307	3.80345
SB239063	127.825	84.4558	106.14	124.12	118.9	121.51	92.0056	83.3148	87.6602	105.104	16.9488
SB415286	108.895	54.1259	81.5102	108.125	81.0312	94.5783	58.3357	73.8306	66.0832	80.7239	14.2638
SB590885	298.302	195.786	247.044	133.76	139.757	136.758	85.1635	92.1391	88.6513	157.484	81.2049
SC-514	80.4854	53.1467	66.8161	123.53	82.6163	103.073	81.8235	64.2021	73.0128	80.9674	19.3934
Selumetinib (AZD6244)	48.1937	120.182	84.1876	99.9891	54.4138	77.2015	98.4263	86.2462	92.3362	84.5751	7.57481
Semaxanib (SU5416)	112.459	119.491	115.975	118.494	154.756	136.625	71.1393	174.43	122.785	125.128	10.5226
SGI-1776 free base	19.5247	19.266	19.3954	17.4733	17.1703	17.3218	15.7841	12.1235	13.9538	16.8903	2.74632
SGX-523	88.074	202.924	145.499	142.739	108.489	125.614	103.506	130.131	116.819	129.31	14.6931
Skepinone-L	72.6275	57.6944	65.161	88.6511	49.5989	69.125	89.9351	70.5245	80.2298	71.5053	7.81132
SKI II	146.169	91.854	119.012	127.731	82.4869	105.109	130.022	129.181	129.601	117.907	12.2836
SL-327	60.9131	118.17	89.5414	127.735	83.6694	105.702	114.598	78.87	96.734	97.3258	8.0966
SMI-4a	134.261	92.2046	113.233	114.031	123.883	118.957	112.681	89.8847	101.283	111.158	9.01804
SNS-032 (BMS-387032)	62.0669	82.8832	72.475	119.295	159.635	139.465	115.856	89.9131	102.884	104.942	33.5424
SNS-314 Mesylate	15.6191	15.2527	15.4359	29.3778	24.9315	27.1547	21.1666	16.6564	18.9115	20.5007	6.01885
Sorafenib	47.6785	71.0948	59.3866	141.948	186.931	164.439	110.903	105.796	108.35	110.725	52.5667
Sorafenib Tosylate	118.608	159.441	139.024	158.589	95.1409	126.865	140.774	120.036	130.405	132.098	6.25415
Sotrastaurin	124.332	137.135	130.733	95.3988	108.558	101.979	77.9841	133.303	105.643	112.785	15.6513
SP600125	216.591	82.9785	149.785	128.787	108.88	118.833	106.914	56.9638	81.9391	116.852	33.9661
S-Ruxolitinib (INCB018424)	133.631	68.3307	100.981	166.584	94.0082	130.296	113.217	63.5206	88.3688	106.549	21.5109
SSR128129E	104.281	92.1884	98.2345	147.94	118.93	133.435	117.291	73.1523	95.2218	108.964	21.2463
Staurosporine	-69.3206	-46.8543	-58.0874	-29.5398	-31.9775	-30.7586	-36.0075	-36.9862	-36.4969	-41.781	14.4103
SU11274	22.4969	38.9801	30.7385	27.4014	26.9921	27.1967	27.7411	30.4683	29.1047	29.0133	1.77265
SU6656	76.3061	78.8603	77.5832	131.25	122.776	127.013	84.9138	87.2825	86.0981	96.8982	26.4257
SU9516	63.9159	86.609	75.2624	84.0651	78.4172	81.2412	69.6188	81.2875	75.4532	77.3189	3.3981
Sunitinib Malate	46.42	77.2945	61.8573	72.3788	44.2843	58.3315	72.2962	76.1193	74.2078	64.7989	8.33686
TAE226 (NVP-TAE226)	100.107	84.0399	92.0735	101.502	104.707	103.105	62.986	66.961	64.9735	86.7172	19.6217
TAK-285	150.668	140.711	145.69	144.031	173.014	158.522	74.0446	132.43	103.237	135.816	28.9347
TAK-632	157.461	190.333	173.897	234.326	40.0883	137.207	141.895	146.207	144.051	151.718	19.5095
TAK-715	99.7582	70.163	84.9606	152.318	88.6665	120.492	100.102	67.5944	83.8481	96.4336	20.8428
TAK-733	70.3773	55.0964	62.7368	102.628	128.005	115.316	38.1583	111.927	75.0428	84.3653	27.5015
TAK-901	86.6161	74.9278	80.772	114.606	178.584	146.595	86.7295	87.142	86.9358	104.768	36.3546
TCS 359	87.626	58.1965	72.9113	102.258	62.0891	82.1737	86.5722	64.1584	75.3653	76.8168	4.79876
TDZD-8	82.2075	49.9075	66.0575	131.553	83.8111	107.682	57.5809	57.2539	57.4174	77.0523	26.8757
Telatinib	73.3051	100.381	86.843	111.745	155.723	133.734	83.277	101.53	92.4036	104.327	25.6187
Temsirolimus (CCI-779, NSC 683864)	53.7755	105.232	79.5037	126.826	98.6226	112.724	100.639	70.6131	85.6261	92.6181	17.6796
Tepotinib (EMD 1214063)	96.5573	83.4397	89.9985	165.603	83.103	124.353	64.1744	91.7904	77.9824	97.4446	24.0653
TG003	92.4529	99.188	95.8204	124.123	71.5898	97.8564	78.5157	67.4327	72.9742	88.8837	13.8156
TG100-115	125.509	54.071	89.7899	82.0887	62.1583	72.1235	82.7344	36.6479	59.6911	73.8682	15.125
TG100713	64.1891	50.0274	57.1083	152.355	64.5906	108.473	124.76	47.6207	86.1905	83.9238	25.7571
TG101209	132.011	90.2782	111.144	175.396	194.156	184.776	95.4077	131.971	113.689	136.537	41.796
TG101348 (SAR302503)	167.826	134.669	151.247	160.31	174.112	167.211	80.4064	108.168	94.2872	137.582	38.3345
TGX-221	103.742	158.869	131.306	65.3834	79.9541	72.6687	69.931	81.0578	75.4944	93.1562	33.0685
Thiazovivin	204.119	102.04	153.079	143.588	164.939	154.263	68.6389	56.6079	62.6234	123.322	52.5698
TIC10	97.7675	97.547	97.6572	122.987	86.9555	104.971	78.3765	73.0416	75.709	92.7792	15.2288
Tie2 kinase inhibitor	190.521	122.709	156.615	165.712	142.533	154.123	109.89	105.189	107.539	139.426	27.6425
Tivantinib (ARQ 197)	111.89	113.938	112.914	109.376	146.536	127.956	55.3378	56.4444	55.8911	98.9204	38.0159
Tivozanib (AV-951)	89.7515	84.1974	86.9744	144.977	104.384	124.681	62.2695	52.5979	57.4337	89.6963	33.706
Tofacitinib (CP-690550) Citrate	71.4066	26.6177	49.0122	155.553	81.5727	118.563	76.2648	73.5138	74.8893	80.8214	35.1527
Tofacitinib (CP-690550,Tasocitinib)	111.531	133.17	122.351	98.1408	100.995	99.568	43.0464	73.8156	58.431	93.4499	32.396
Torin 2	58.6179	57.6164	58.1171	35.5581	63.0375	49.2978	37.3918	51.8719	44.6318	50.6822	6.84841
TPCA-1	105.556	114.71	110.133	108.841	143.319	126.08	81.1483	103.023	92.0855	109.433	17.0079
Trametinib (GSK1120212)	59.7121	37.4607	48.5864	73.9748	111.142	92.5583	45.3712	71.7688	58.57	66.5715	23.0521
Triciribine	92.3745	141.232	116.803	59.291	51.6522	55.4716	45.7252	79.9044	62.8148	78.3631	33.4918
TSU-68 (SU6668, Orantinib)	132.416	67.1472	99.7814	125.052	85.8189	105.435	50.169	60.0994	55.1342	86.7837	27.5547
TWS119	158.165	89.8999	124.033	111.168	102.836	107.002	79.3068	62.588	70.9474	100.661	27.1048
Tyrphostin 9	60.7329	31.6894	46.2111	103.097	69.8775	86.4873	98.7576	23.1157	60.9367	64.545	20.3791
Tyrphostin AG 1296	45.8845	36.15	41.0172	79.8867	66.997	73.4418	97.3862	79.5105	88.4484	67.6358	24.2427
Tyrphostin AG 879	147.576	123.343	135.46	90.5608	87.3848	88.9728	63.5275	78.1039	70.8157	98.416	33.3405
U0126-EtOH	78.318	209.522	143.92	147.176	122.347	134.761	96.1497	119.172	107.661	128.781	18.8551
Ulixertinib (BVD-523, VRT752271)	111.808	72.8995	92.3535	121.299	132.376	126.838	87.8875	71.5015	79.6945	99.6285	24.399
URMC-099	76.4396	53.0423	64.7409	79.2962	45.2986	62.2974	59.953	57.0736	58.5133	61.8505	3.13779
Vandetanib (ZD6474)	12.7861	25.1046	18.9454	18.6478	15.7868	17.2173	24.6072	24.927	24.7671	20.3099	3.95557
Varlitinib	143.967	116.106	130.037	150.239	216.344	183.291	68.726	94.8579	81.7919	131.707	50.7703
Vatalanib (PTK787) 2HCl	112.617	225.798	169.208	145.445	160.923	153.184	96.1201	177.727	136.923	153.105	16.1423
VE-821	117.405	123.046	120.226	131.117	110.562	120.839	131.753	110.687	121.22	120.762	0.501647
VE-822	93.433	48.0136	70.7233	163.722	148.03	155.876	106.598	72.0797	89.339	105.313	44.7671
Vemurafenib (PLX4032, RG7204)	194.467	92.7037	143.585	145.738	130.306	138.022	92.804	65.0434	78.9237	120.177	35.8346
Volasertib (BI 6727)	-3.07017	-1.75474	-2.41246	24.5625	29.1844	26.8734	45.776	83.478	64.627	29.696	33.6087
VS-5584 (SB2343)	65.7056	47.9722	56.8389	59.3941	54.8948	57.1445	65.8728	39.6455	52.7592	55.5808	2.44843
VX-680 (Tozasertib, MK-0457)	54.435	106.104	80.2694	120.161	86.2911	103.226	93.8567	96.4602	95.1585	92.8847	11.646
VX-702	97.4746	62.9416	80.2081	156.999	92.1257	124.562	91.7955	88.5256	90.1605	98.3103	23.2731
VX-745	230.214	90.0508	160.132	137.601	160.033	148.817	76.7306	76.693	76.7118	128.554	45.2514
WAY-600	157.45	70.7108	114.08	124.26	214.685	169.473	90.5302	144.122	117.326	133.626	31.0862
WH-4-023	73.9938	66.2384	70.1161	59.13	53.6804	56.4052	73.5982	61.4284	67.5133	64.6782	7.28186
WHI-P154	42.0781	41.403	41.7405	116.031	44.5909	80.3109	103.757	43.8576	73.8072	65.2862	20.6488
Wortmannin	61.1338	62.4431	61.7885	59.0217	86.5927	72.8072	37.9593	49.4755	43.7174	59.4377	14.6867
WP1066	117.498	110.07	113.784	105.29	150.217	127.753	56.7208	93.1405	74.9306	105.489	27.3707
WYE-125132 (WYE-132)	58.6326	65.8502	62.2414	63.283	61.8445	62.5638	20.3753	26.0927	23.234	49.3464	22.6146
WYE-354	109.483	93.8897	101.686	131.408	128.271	129.84	89.0345	51.6296	70.332	100.619	29.7681
WZ3146	77.0428	95.3392	86.191	76.4907	74.0473	75.269	84.8022	77.4862	81.1442	80.8681	5.46621
WZ4002	72.5683	111.539	92.0535	95.857	112.587	104.222	65.9207	89.2696	77.5952	91.2902	13.3298
WZ4003	55.2162	53.4196	54.3179	79.6415	50.9004	65.271	59.2144	57.53	58.3722	59.3204	5.53774
WZ8040	57.2261	92.5451	74.8856	50.8631	44.9175	47.8903	38.9666	59.2346	49.1006	57.2922	15.2483
XL019	135.879	96.5235	116.201	227.977	125.418	176.697	159.893	143.764	151.829	148.243	30.4071
XL147	64.6804	106.244	85.4622	72.6294	64.9717	68.8006	58.0819	80.5694	69.3256	74.5295	9.47165
XMD8-92	94.3324	91.649	92.9907	106.586	161.675	134.131	109.802	59.1533	84.4778	103.866	26.553
Y-27632 2HCl	89.4979	203.688	146.593	153.188	124.1	138.644	133.237	154.267	143.752	142.996	4.02787
YM201636	217.586	108.428	163.007	169.039	188.912	178.975	141.83	81.96	111.895	151.292	35.0409
ZCL278	90.5233	91.5199	91.0216	79.2665	64.3576	71.812	87.7426	74.1997	80.9712	81.2683	9.60824
ZM 306416	60.2503	43.4278	51.839	133.434	70.9617	102.198	101.342	46.83	74.0862	76.041	25.2362
ZM 323881 HCl	66.9785	39.4464	53.2125	103.163	52.217	77.6901	70.8962	47.5036	59.1999	63.3675	12.7599
ZM 336372	117.139	66.1827	91.661	166.293	154.385	160.339	73.3883	116.672	95.0299	115.677	38.7155
ZM 39923 HCl	91.2446	64.8549	78.0497	96.7044	65.309	81.0067	72.0424	52.0298	62.0361	73.6975	10.2067
ZM 447439	95.9696	224.443	160.206	149.643	133.379	141.511	118.111	100.43	109.271	136.996	25.7663
Zotarolimus(ABT-578)	64.7449	48.808	56.7764	101.158	62.3175	81.7376	96.2104	80.4085	88.3095	75.6078	16.6362
ZSTK474	102.438	208.558	155.498	168.785	135.361	152.073	101.142	171.839	136.49	148.021	10.1314

## Sheet: MARV
	Relative Transduction %
	MARV-1			MARV-2			MARV-3
Compound	A	B	Average Biological Replicate 1	C	D	Average Biological Replicate 2	E	F	Average Biological Replicate 3	Average of 3 Biological Replicates	StDev
10058-F4	82.2714	87.5927	84.9321	85.2537	86.7055	85.9796	100.94	114.165	107.552	92.8213	12.7682
3-Methyladenine	46.0901	34.4666	40.2784	83.2481	95.5122	89.3802	59.2732	105.045	82.1591	70.6059	26.5114
6H05	92.8917	108.088	100.49	122.176	79.3591	100.768	132.897	123.65	128.273	109.844	15.9611
A66	98.4549	84.4784	91.4667	100.066	126.12	113.093	132.496	120.509	126.503	110.354	17.6778
A-674563	16.2805	15.4495	15.865	-0.0524946	3.79893	1.87322	8.2482	12.6185	10.4333	9.39051	7.05393
A-769662	134.573	66.1065	100.34	97.531	134.437	115.984	126.703	135.176	130.939	115.754	15.3011
AC480 (BMS-599626)	107.409	111.827	109.618	89.401	123.947	106.674	45.2727	69.7495	57.5111	91.2679	29.2713
Acadesine	58.7471	71.0068	64.8769	75.0746	75.3285	75.2016	117.404	94.3579	105.881	81.9865	21.3275
AEE788 (NVP-AEE788)	42.3457	61.5519	51.9488	48.132	35.7157	41.9239	80.6863	68.0584	74.3723	56.0817	16.6143
Afatinib (BIBW2992)	39.7759	49.0138	44.3949	40.7927	49.5318	45.1623	29.568	22.0505	25.8092	38.4555	10.9587
AG-1024	26.6111	55.7146	41.1629	79.4839	117.299	98.3912	66.9607	42.3594	54.6601	64.738	29.9156
AG-1478 (Tyrphostin AG-1478)	96.851	50.6427	73.7468	47.0871	55.215	51.151	86.7102	86.5876	86.6489	70.5156	17.9682
AG-18	191.274	91.6747	141.474	125.012	127.954	126.483	133.438	101.924	117.681	128.546	12.0301
AG-490 (Tyrphostin B42)	72.707	104.103	88.405	97.5137	70.6603	84.087	52.5026	58.4215	55.4621	75.9847	17.9038
Akti-1/2	128.643	101.8	115.221	96.4251	106.938	101.682	134.378	95.5574	114.968	110.624	7.7451
Alisertib (MLN8237)	87.2516	149.705	118.478	92.0312	94.8946	93.4629	55.1732	83.9581	69.5656	93.8357	24.4585
AMG319	112.166	67.467	89.8167	95.8758	43.1426	69.5092	51.6856	65.6242	58.6549	72.6603	15.818
AMG-458	43.908	22.1018	33.0049	70.3297	107.039	88.6842	58.6548	104.324	81.4895	67.7262	30.2839
AMG-900	36.7336	10.3677	23.5506	15.5338	25.2414	20.3876	34.5355	24.9602	29.7479	24.562	4.76139
Amuvatinib (MP-470)	43.8982	34.2695	39.0839	85.1486	83.7213	84.435	69.7263	47.7579	58.7421	60.7536	22.7424
ANA-12	139.998	149.828	144.913	92.1083	88.8015	90.4549	154.192	123.075	138.633	124.667	29.7945
Anacardic Acid	74.3965	79.3037	76.8501	86.7964	104.06	95.4282	88.3676	64.7024	76.535	82.9378	10.8182
AP26113	112.449	109.01	110.729	132.908	83.1692	108.039	171.834	160.286	166.06	128.276	32.7498
Apatinib	57.6569	48.0713	52.8641	68.0125	138.159	103.086	128.93	82.1423	105.536	87.1621	29.7281
AR-A014418	108.052	94.6976	101.375	104.666	63.1734	83.9195	85.2346	86.6451	85.9398	90.4114	9.54829
AS-252424	81.3179	88.2665	84.7922	84.8113	106.898	95.8547	111.237	108.097	109.667	96.7713	12.4627
AS-604850	103.22	84.3485	93.784	75.787	107.58	91.6833	138.089	125.309	131.699	105.722	22.5212
Asiatic Acid	73.6326	51.8027	62.7176	107.156	118.529	112.843	115.352	94.9626	105.157	93.5725	26.996
AST-1306	36.0791	44.1446	40.1118	53.7527	52.02	52.8863	61.5398	46.332	53.9359	48.978	7.69626
AT13148	165.695	110.188	137.942	125.863	163.93	144.897	121.457	124.992	123.225	135.354	11.0652
AT7519	120.733	101.613	111.173	92.5816	108.294	100.438	136.724	94.3597	115.542	109.051	7.77235
AT7867	115.162	148.945	132.053	139.62	151.285	145.453	185.281	161.143	173.212	150.239	20.9925
AT9283	72.8099	119.661	96.2355	61.2251	66.6557	63.9404	35.2232	57.8329	46.528	68.9013	25.2223
Aurora A Inhibitor I	32.7149	83.3682	58.0415	70.8668	62.9206	66.8937	95.1186	66.4942	80.8064	68.5806	11.4758
AVL-292	104.425	97.6807	101.053	126.657	98.7413	112.699	171.353	205.919	188.636	134.129	47.5619
Axitinib	28.7431	88.2625	58.5028	57.1823	107.499	82.3406	54.4492	85.4276	69.9384	70.2606	11.9222
AZ 628	55.8685	43.7851	49.8268	92.0129	123.593	107.803	74.2627	55.3972	64.83	74.1532	30.0915
AZ 960	94.5244	109.708	102.116	73.4585	76.0641	74.7613	84.6611	105.71	95.1858	90.6878	14.2214
AZ20	83.3521	98.3649	90.8585	115.923	82.7508	99.3371	149.126	151.161	150.143	113.446	32.062
AZD1080	53.9297	57.7729	55.8513	96.3497	75.292	85.8209	81.7719	98.8704	90.3212	77.3311	18.7376
AZD1208	103.694	98.1038	100.899	119.938	100.28	110.109	158.111	173.344	165.728	125.578	35.0739
AZD1480	88.0859	80.4978	84.2918	89.7836	98.42	94.1018	155.011	121.087	138.049	105.481	28.6283
AZD2014	54.5165	51.1105	52.8135	80.3439	80.4762	80.41	82.966	91.1479	87.0569	73.4268	18.1584
AZD2858	64.429	99.2849	81.8569	101.547	100.932	101.239	101.923	126.299	114.111	99.069	16.2361
AZD2932	123.505	78.3489	100.927	133.217	95.1923	114.204	141.102	141.261	141.182	118.771	20.5121
AZD3463	13.8258	10.731	12.2784	5.51703	-5.45236	0.032336	1.21632	4.8945	3.05541	5.12205	6.37925
AZD4547	91.5455	120.109	105.827	61.7198	72.2343	66.9771	98.2715	91.9879	95.1297	89.3114	20.068
AZD5363	142.807	69.7388	106.273	82.589	107.487	95.0382	128.749	85.483	107.116	102.809	6.74288
AZD5438	142.654	77.4022	110.028	85.1797	102.695	93.9374	143.53	118.741	131.136	111.7	18.6554
AZD6482	98.8262	106.149	102.487	127.473	117.25	122.362	185.512	102.109	143.81	122.886	20.6664
AZD6738	110.477	98.4997	104.489	96.0707	126.828	111.449	169.739	105.319	137.529	117.822	17.4177
AZD7762	60.8273	97.3376	79.0825	95.3664	71.2411	83.3037	128.492	74.7299	101.611	87.999	11.9757
AZD8055	48.3435	48.732	48.5378	66.0224	75.698	70.8602	79.7371	72.1751	75.9561	65.118	14.5832
AZD8330	74.1706	85.7216	79.9461	83.1567	56.0274	69.5921	104.11	103.794	103.952	84.4967	17.6261
AZD8931 (Sapitinib)	64.4296	73.4356	68.9326	76.8897	51.1512	64.0204	95.3281	91.7765	93.5523	75.5018	15.824
AZD9291	8.75519	10.7679	9.76156	16.6171	12.6211	14.6191	18.5873	20.7185	19.6529	14.6779	4.94594
Barasertib (AZD1152-HQPA)	93.3049	93.5829	93.4439	90.9718	106.512	98.7418	62.206	62.7842	62.4951	84.8936	19.5777
BAY 11-7082	65.7733	80.8776	73.3255	122.82	101.924	112.372	143.608	151.063	147.335	111.011	37.0238
Bay 11-7085	128.946	61.5097	95.2279	126.005	91.7436	108.874	65.6519	81.7955	73.7237	92.6087	17.7212
BGT226 (NVP-BGT226)	-12.5627	-16.7061	-14.6344	-13.0918	-22.8904	-17.9911	-27.2639	-15.9191	-21.5915	-18.0723	3.47927
BI 2536	27.6831	14.8924	21.2878	-0.413269	3.22049	1.40361	4.15747	7.07118	5.61433	9.43523	10.4783
BI-D1870	118.79	64.5522	91.6711	77.8749	93.5454	85.7102	111.495	84.9567	98.2258	91.869	6.26016
Bikinin	142.14	80.6155	111.378	69.2014	61.5655	65.3835	77.7578	51.3863	64.572	80.4444	26.7921
BIO	69.8146	113.702	91.7585	90.6368	105.869	98.2527	112.574	126.623	119.599	103.203	14.5654
BIRB 796 (Doramapimod)	79.1403	121.966	100.553	110.822	79.0445	94.9332	124.213	128.766	126.49	107.325	16.8329
BIX 02188	124.541	134.978	129.759	99.339	101.329	100.334	153.154	150.587	151.87	127.321	25.8545
BIX 02189	127.947	125.596	126.772	122.731	113.342	118.037	192.539	114.648	153.594	132.801	18.5294
BKM120 (NVP-BKM120, Buparlisib)	49.3388	51.7499	50.5443	88.6413	147.479	118.06	96.923	72.314	84.6185	84.4077	33.7584
BLZ945	134.265	47.2738	90.7695	82.8847	61.5288	72.2067	54.4107	72.4764	63.4435	75.4733	13.9528
BMS-265246	46.2499	69.7772	58.0135	26.0875	39.1489	32.6182	51.2619	62.6528	56.9573	49.1964	14.3668
BMS-345541	147.545	61.8604	104.703	72.8876	72.5924	72.74	104.49	75.1512	89.8207	89.0878	15.994
BMS-536924	55.7928	111.562	83.6775	84.1594	115.958	100.059	85.5603	61.7688	73.6646	85.8003	13.3246
BMS-754807	91.248	103.32	97.284	101.884	106.253	104.068	91.7856	101.848	96.8167	99.3896	4.05846
BMS-777607	67.3609	120.66	94.0104	98.2692	108.653	103.461	164.912	100.511	132.712	110.061	20.1772
BMS-794833	102.877	72.2282	87.5524	81.4227	94.3997	87.9112	128.63	95.8821	112.256	95.9065	14.1601
Bosutinib (SKI-606)	14.7224	9.10352	11.913	16.3086	19.8366	18.0726	28.5301	11.5216	20.0258	16.6705	4.23429
Brivanib (BMS-540215)	161.498	157.255	159.377	100.355	134.924	117.639	86.3764	90.2104	88.2934	121.77	35.7211
Brivanib Alaninate (BMS-582664)	85.6378	89.2821	87.46	71.8634	96.8195	84.3414	44.9534	63.6171	54.2853	75.3622	18.3197
BS-181 HCl	61.6943	57.7413	59.7178	43.7424	60.9539	52.3482	58.1352	75.5426	66.8389	59.6349	7.24572
Butein	180.604	108.666	144.635	110.482	109.342	109.912	146.904	151.365	149.135	134.561	21.4644
BX-795	65.6408	86.9048	76.2728	97.6804	98.3838	98.0321	152.758	101.062	126.91	100.405	25.4017
BX-912	51.7401	89.2758	70.508	93.825	121.123	107.474	162.522	90.3874	126.455	101.479	28.4511
BYL719	56.515	50.5854	53.5502	79.3255	87.73	83.5277	77.1127	42.8864	59.9995	65.6925	15.7788
Cabozantinib (XL184, BMS-907351)	65.5283	79.0474	72.2878	88.0832	83.707	85.8951	38.456	56.4451	47.4505	68.5445	19.4937
Cabozantinib malate (XL184)	77.2715	70.3403	73.8059	100.182	55.5152	77.8484	83.0746	89.5242	86.2994	79.3179	6.37504
CAL-101 (Idelalisib, GS-1101)	68.858	46.889	57.8735	63.6994	58.2406	60.97	67.5492	84.9612	76.2552	65.0329	9.84135
CCT128930	94.7576	67.5468	81.1522	104.308	152.786	128.547	157.942	146.055	151.999	120.566	36.0912
CCT129202	40.3419	53.3429	46.8424	98.5836	77.7371	88.1604	91.8707	88.48	90.1754	75.0594	24.4574
CCT137690	16.241	7.4397	11.8403	8.37218	17.4317	12.9019	16.6915	21.8546	19.273	14.6718	4.02001
Cediranib (AZD2171)	13.7064	21.742	17.7242	11.9135	21.9005	16.907	15.2606	25.6797	20.4701	18.3671	1.86655
CEP-32496	96.3046	71.9015	84.103	128.431	122.29	125.36	177.011	105.218	141.115	116.859	29.4412
CEP-33779	61.2642	143.514	102.389	97.7946	100.106	98.9503	133.68	129.673	131.676	111.005	17.9841
CGI1746	86.1275	59.4195	72.7735	122.745	95.2713	109.008	110.935	155.085	133.01	104.931	30.3246
CGK 733	49.3509	86.7676	68.0592	106.275	98.2801	102.278	111.753	118.167	114.96	95.0991	24.2606
CH5132799	93.5202	45.3676	69.4439	65.746	84.0799	74.9129	91.4395	85.2576	88.3485	77.5685	9.72807
CHIR-124	16.0141	5.47219	10.7431	20.8455	33.7974	27.3214	9.17677	13.5271	11.3519	16.4722	9.40068
CHIR-98014	134.155	77.6785	105.917	109.223	131.443	120.333	92.3327	96.1922	94.2624	106.837	13.0596
CHIR-99021 (CT99021)	65.4059	77.013	71.2095	82.0305	117.935	99.9826	151.423	82.2415	116.832	96.008	23.0695
CHIR-99021 (CT99021) HCl	83.0753	52.4187	67.747	112.021	100.196	106.108	105.02	138.074	121.547	98.4675	27.7019
Chrysophanic Acid	89.4985	63.693	76.5958	90.6979	152.072	121.385	111.832	97.7943	104.813	100.931	22.6455
CNX-2006	79.6855	85.4032	82.5443	87.7696	79.6177	83.6937	116.512	104.978	110.745	92.3277	15.9602
CNX-774	72.3943	81.7247	77.0595	69.5424	90.3935	79.9679	114.494	130.232	122.363	93.1302	25.3583
CO-1686 (AVL-301)	138.599	66.3705	102.485	132.018	98.4801	115.249	170.832	186.718	178.775	132.17	40.8628
Cobimetinib (GDC-0973, RG7420)	98.3744	45.9376	72.156	41.2294	41.8898	41.5596	80.415	51.3793	65.8971	59.8709	16.1639
CP-673451	44.7397	71.8175	58.2786	81.5899	99.4558	90.5229	114.095	93.8128	103.954	84.2518	23.4746
CP-724714	117.094	107.475	112.285	89.2809	84.0529	86.6669	44.4197	74.6262	59.5229	86.1582	26.3846
Crenolanib (CP-868596)	47.2624	39.3617	43.312	71.1588	84.2055	77.6821	70.4448	115.98	93.2125	71.4022	25.5361
Crizotinib (PF-02341066)	120.165	105.851	113.008	70.7908	97.7615	84.2762	70.9981	61.492	66.2451	87.8431	23.5847
CUDC-101	112.511	91.9369	102.224	118.854	68.2438	93.5488	-2.57121	82.2727	39.8508	78.5411	33.7864
CUDC-907	-14.707	-16.6748	-15.6909	-23.2713	-41.5385	-32.4049	-30.7699	-21.3747	-26.0723	-24.7227	8.43832
CX-6258 HCl	52.6116	63.165	57.8883	51.1781	36.4503	43.8142	22.7196	30.0661	26.3929	42.6984	15.7773
CYC116	76.0415	57.1645	66.603	68.8175	80.0339	74.4257	71.9341	66.5702	69.2522	70.0936	3.97867
CYT387	132.124	82.3576	107.241	104.363	134.586	119.475	145.344	145.075	145.21	123.975	19.3806
CZC24832	74.1749	66.0088	70.0919	69.863	69.5873	69.7251	95.0465	109.818	102.432	80.7497	18.7784
D 4476	80.1142	64.2754	72.1948	94.9018	63.8034	79.3526	60.9687	77.7835	69.3761	73.6412	5.14311
Dabrafenib (GSK2118436)	125.265	77.4124	101.339	104.361	149.061	126.711	134.684	133.195	133.94	120.663	17.1211
Dacomitinib (PF299804, PF299)	20.4584	24.4216	22.44	17.4888	22.7649	20.1268	20.8299	17.3122	19.0711	20.546	1.72313
Danusertib (PHA-739358)	60.9336	73.475	67.2043	88.9775	125.18	107.079	79.4698	55.5667	67.5182	80.6004	22.9314
DASA-58	114.544	148.548	131.546	124.388	148.188	136.288	181.715	116.624	149.169	139.001	9.11963
Dasatinib	47.4399	60.2244	53.8321	62.4082	80.6045	71.5064	41.8439	48.6792	45.2615	56.8667	13.383
DCC-2036 (Rebastinib)	121.46	66.7105	94.0854	108.593	154.695	131.644	125.21	114.78	119.995	115.242	19.2252
DDR1-IN-1	71.2591	74.236	72.7475	50.6891	46.7858	48.7374	34.201	29.7503	31.9757	51.1535	20.493
Defactinib (VS-6063, PF-04554878)	118.615	111.363	114.989	71.3967	97.0396	84.2181	133.745	96.8473	115.296	104.834	17.8548
Degrasyn (WP1130)	15.1592	10.2611	12.7102	23.6528	42.028	32.8404	15.3601	24.1998	19.7799	21.7768	10.2126
Dinaciclib (SCH727965)	66.7583	29.3659	48.0621	16.969	-5.30023	5.83438	48.7027	33.2128	40.9578	31.6181	22.6101
Dorsomorphin (Compound C)	3.31533	9.44771	6.38152	10.802	3.02617	6.9141	6.18903	8.07415	7.13159	6.80907	0.38591
Dovitinib (TKI-258) Dilactic Acid	41.6033	46.6176	44.1104	17.7259	22.9339	20.3299	32.8792	22.616	27.7476	30.7293	12.1674
Dovitinib (TKI-258, CHIR-258)	19.6951	45.8957	32.7954	27.192	47.0891	37.1405	21.2888	41.1667	31.2278	33.7212	3.06319
EHop-016	36.9273	26.7125	31.8199	21.5381	16.535	19.0366	28.4543	26.5296	27.492	26.1161	6.50177
EHT 1864	103.969	95.4294	99.6991	81.644	81.3849	81.5145	112.806	67.1875	89.9968	90.4034	9.09913
ENMD-2076	89.9801	68.7506	79.3654	35.5397	37.8559	36.6978	-7.55475	24.7919	8.61859	41.5606	35.6232
Entrectinib (RXDX-101)	19.9639	35.7406	27.8523	64.1695	58.2667	61.2181	62.3099	66.174	64.2419	51.1041	20.1934
Enzastaurin (LY317615)	160.968	125.507	143.238	115.723	148.522	132.122	101.643	120.659	111.151	128.837	16.2936
ERK5-IN-1	17.0941	28.2572	22.6756	7.63674	15.1033	11.37	11.8706	21.7991	16.8349	16.9602	5.65384
Erlotinib HCl (OSI-744)	86.6768	83.8942	85.2855	87.833	105.744	96.7886	61.5437	69.3463	65.445	82.5063	15.8555
ETP-46464	70.862	53.9572	62.4096	31.8171	32.91	32.3635	36.0884	48.1313	42.1099	45.6277	15.3288
Everolimus (RAD001)	53.0293	104.202	78.6158	93.9262	123.815	108.871	75.0748	86.5387	80.8067	89.4311	16.8708
Fasudil (HA-1077) HCl	74.6605	95.8202	85.2404	104.153	92.6941	98.4238	143.639	130.126	136.882	106.849	26.832
FIIN-2	86.3217	63.4014	74.8615	47.0679	60.4287	53.7483	119.85	57.4005	88.6251	72.4116	17.567
Filgotinib (GLPG0634)	123.356	92.6264	107.991	88.6462	126.503	107.575	166.943	105.371	136.157	117.241	16.3831
Fingolimod (FTY720) HCl	99.2849	76.4735	87.8792	77.9637	72.1744	75.069	133.373	141.19	137.281	100.076	32.8507
Flavopiridol (Alvocidib)	37.5501	37.8994	37.7248	47.3603	44.0694	45.7148	71.1092	44.957	58.0331	47.1576	10.2307
Flavopiridol HCl	47.0456	53.0959	50.0708	9.40891	41.2842	25.3466	75.6516	75.027	75.3393	50.2522	24.9969
Foretinib (GSK1363089)	7.16863	47.7023	27.4355	0.174113	9.34709	4.7606	4.65378	7.94252	6.29815	12.8314	12.6708
Fostamatinib (R788)	53.7549	55.9358	54.8454	64.9496	138.011	101.48	67.9105	84.6311	76.2708	77.5321	23.343
FRAX597	113.597	47.2816	80.4391	88.4828	59.6295	74.0562	121.185	123.2	122.192	92.2292	26.1443
G-749	63.2986	49.9078	56.6032	54.215	34.3844	44.2997	24.0802	33.0376	28.5589	43.1539	14.0572
GDC-0068	70.3865	70.4389	70.4127	79.6848	112.909	96.2967	104.55	125.256	114.903	93.8709	22.3443
GDC-0349	174.029	93.3572	133.693	118.596	125.528	122.062	121.906	102.731	112.319	122.691	10.701
GDC-0879	157.515	170.122	163.819	117.322	155.006	136.164	77.7495	102.004	89.8766	129.953	37.3603
GDC-0941	33.6918	76.3811	55.0364	70.4497	86.102	78.2758	31.2702	53.491	42.3806	58.5643	18.2058
GDC-0980 (RG7422)	87.0784	69.6104	78.3444	87.895	115.539	101.717	105.106	114.366	109.736	96.5993	16.3097
Gefitinib (ZD1839)	76.4578	62.0345	69.2462	56.2481	83.5686	69.9083	54.9564	53.4938	54.2251	64.4599	8.86975
Genistein	68.0728	55.7095	61.8912	113.34	100.103	106.721	110.837	86.0959	98.4665	89.0264	23.8595
GF109203X	115.571	118.256	116.913	111.44	92.6577	102.049	152.016	170.926	161.471	126.811	30.9231
GNE-0877	101.261	59.2383	80.2498	81.8364	75.0071	78.4217	100.1	76.0052	88.0525	82.2413	5.11493
GNE-7915	118.756	85.3589	102.058	81.5345	73.7317	77.6331	59.8908	64.4283	62.1596	80.6167	20.1156
GNE-9605	98.8954	78.7307	88.8131	85.8512	99.559	92.7051	71.606	80.3684	75.9872	85.8351	8.74776
GNF-2	103.975	124.53	114.253	130.54	99.5716	115.056	146.765	160.617	153.691	127.666	22.5413
GNF-5	115.113	63.7923	89.4528	97.5353	101.951	99.7433	110.29	94.3954	102.342	97.1795	6.81655
Go 6983	78.8585	62.3392	70.5988	101.736	72.5763	87.1562	130.395	135.542	132.969	96.9079	32.3082
Golvatinib (E7050)	47.9866	61.6031	54.7949	61.0731	118.403	89.738	55.8369	42.1985	49.0177	64.5169	22.0323
GSK1059615	47.9504	73.8243	60.8873	58.1962	77.0634	67.6298	100.449	75.9878	88.2185	72.2452	14.2381
GSK1838705A	60.9446	67.9848	64.4647	61.8882	119.325	90.6065	98.4104	83.603	91.0067	82.026	15.2098
GSK1904529A	14.7922	1.65043	8.22134	9.14028	18.9816	14.0609	1.68531	5.26099	3.47315	8.58514	5.30326
GSK2126458 (GSK458)	25.9519	20.216	23.0839	20.0243	30.3714	25.1978	43.3813	37.1623	40.2718	29.5179	9.37298
GSK2334470	100.697	134.662	117.679	112.671	80.372	96.5215	166.984	171.921	169.453	127.884	37.5212
GSK2578215A	151.707	121.545	136.626	84.7409	103.352	94.0465	140.974	120.879	130.926	120.533	23.1142
GSK2636771	57.316	97.7437	77.5298	73.2275	44.6597	58.9436	75.7101	56.8122	66.2611	67.5782	9.36287
GSK429286A	55.7165	75.2952	65.5059	102.272	104.568	103.42	111.355	82.6777	97.0165	88.6474	20.2953
GSK461364	20.3106	23.9838	22.1472	9.28418	6.52407	7.90412	5.80396	1.3524	3.57818	11.2098	9.71586
GSK621	187.513	115.645	151.579	97.3238	102.256	99.7901	87.482	127.929	107.706	119.692	27.8973
GSK650394	133.077	135.857	134.467	131.379	111.061	121.22	186.699	227.178	206.938	154.208	46.1434
GSK690693	101.791	156.978	129.385	111.521	140.787	126.154	89.1555	117.123	103.139	119.559	14.3117
GW441756	45.602	44.019	44.8105	124.587	78.2894	101.438	77.3198	96.1656	86.7427	77.6639	29.3853
GW5074	58.9365	67.1692	63.0528	88.8173	59.7122	74.2648	183.973	149.818	166.895	101.404	56.9932
GZD824	0.748524	11.9967	6.37263	-6.04325	-8.41876	-7.231	-6.69534	-1.0232	-3.85927	-1.57255	7.08425
H 89 2HCl	98.2389	140.467	119.353	114.153	85.0637	99.6083	141.862	138.461	140.161	119.708	20.2789
Hesperadin	26.2116	32.4773	29.3444	14.9532	13.0751	14.0141	50.0246	50.5076	50.2661	31.2082	18.1977
HMN-214	86.2825	88.0435	87.163	90.5648	100.042	95.3034	137.43	95.6953	116.563	99.6764	15.1799
Honokiol	45.4823	49.9357	47.709	81.8883	102.784	92.3361	125.236	103.771	114.504	84.8496	34.0209
HS-173	104.828	62.8815	83.8548	88.658	112.516	100.587	55.5693	49.2764	52.4229	78.9549	24.453
HTH-01-015	86.4289	80.2194	83.3241	89.9808	67.0284	78.5046	96.4995	113.399	104.949	88.9261	14.0843
Ibrutinib (PCI-32765)	76.506	57.4348	66.9704	85.6735	118.586	102.13	155.418	125.589	140.504	103.201	36.7783
Icotinib	33.7894	52.06	42.9247	89.2995	78.236	83.7677	96.6473	105.351	100.999	75.8972	29.8266
IKK-16 (IKK Inhibitor VII)	12.0076	15.0804	13.544	15.5575	6.17266	10.8651	11.7818	10.6988	11.2403	11.8831	1.45056
IM-12	125.213	116.599	120.906	96.6879	104.873	100.78	131.106	105.005	118.056	113.247	10.8904
Imatinib (STI571)	92.0585	49.0601	70.5593	79.3131	121.327	100.32	131.342	96.7112	114.026	94.9687	22.2222
Imatinib Mesylate (STI571)	69.188	101.662	85.4251	90.6389	128.751	109.695	63.4706	76.2605	69.8655	88.3285	20.0727
IMD 0354	25.6559	18.1611	21.9085	4.58685	0.901486	2.74417	-11.3329	3.48264	-3.92511	6.9092	13.411
Indirubin	58.2935	37.6149	47.9542	76.1935	128.916	102.555	106.968	89.1525	98.0604	82.8564	30.3096
INK 128 (MLN0128)	76.4238	44.6029	60.5133	56.1242	26.2	41.1621	70.9688	52.9254	61.9471	54.5409	11.6085
IPA-3	162.02	143.637	152.828	100.828	100.121	100.474	104.277	112.929	108.603	120.635	28.1747
IPI-145 (INK1197)	101.847	80.1791	91.0131	79.1733	81.2889	80.2311	101.3	123.262	112.281	94.5084	16.3084
ISRIB (trans-isomer)	90.4792	64.0055	77.2424	66.4807	128.939	97.7096	102.809	95.3629	99.0862	91.3461	12.2335
JNJ-38877605	138.576	158.553	148.565	94.7057	133.793	114.249	91.2396	104.664	97.9519	120.255	25.8353
JNJ-7706621	46.7853	102.458	74.6218	77.6142	70.3834	73.9988	126.154	56.3889	91.2713	79.964	9.79739
JNK Inhibitor IX	24.9521	60.649	42.8005	51.4951	31.9068	41.701	27.8184	32.0812	29.9498	38.1504	7.1232
JNK-IN-8	72.2318	69.5918	70.9118	139.725	100.63	120.177	142.592	184.983	163.787	118.292	46.4664
Ki8751	55.3162	107.551	81.4334	95.4363	98.7209	97.0786	172.603	111.055	141.829	106.78	31.3448
KN-62	116.656	60.8482	88.7521	99.1812	110.773	104.977	69.1643	64.1776	66.671	86.8	19.2275
KN-93 Phosphate	97.2466	56.7762	77.0114	65.2571	61.9736	63.6154	54.5984	44.2187	49.4085	63.3451	13.8034
K-Ras(G12C) inhibitor 9	52.7918	67.4746	60.1332	64.464	65.2222	64.8431	50.1009	86.2648	68.1829	64.3864	4.04424
KRN 633	94.8949	133.18	114.037	127.843	124.812	126.328	187.834	133.589	160.712	133.692	24.1929
KU-0063794	33.3785	60.4187	46.8986	81.4378	82.3519	81.8949	117.449	73.4497	95.4495	74.7477	25.0522
KU-55933 (ATM Kinase Inhibitor)	119.223	120.14	119.681	81.6878	143.955	112.822	28.1937	85.8531	57.0234	96.5088	34.367
KU-60019	63.6628	60.7227	62.1928	69.9679	54.7135	62.3407	103.099	68.1513	85.6253	70.0529	13.4863
KW-2449	83.5489	99.6702	91.6095	119.041	92.6805	105.861	142.684	123.32	133.002	110.157	21.0281
KX2-391	3.31118	-0.24083	1.53518	-2.01274	-6.49413	-4.25343	-3.03467	0.0218551	-1.50641	-1.40822	2.89555
L-685,458	156.111	119.514	137.813	85.5393	96.926	91.2327	99.93	86.3387	93.1344	107.393	26.3613
Lapatinib	55.3828	71.4001	63.3914	71.4026	61.7908	66.5967	71.1455	101.412	86.2788	72.089	12.3928
Lapatinib (GW-572016) Ditosylate	52.9557	33.9212	43.4384	63.1993	70.8766	67.0379	19.5137	55.2389	37.3763	49.2842	15.6711
LDC000067	149.407	75.8948	112.651	111.025	119.503	115.264	112.952	100.06	106.506	111.474	4.49595
LDK378	49.0198	82.8653	65.9425	30.9686	22.2552	26.6119	58.7473	85.3547	72.051	54.8685	24.6608
LDN-214117	91.665	53.8141	72.7395	75.391	69.7498	72.5704	93.0583	76.1086	84.5835	76.6311	6.88744
Lenvatinib (E7080)	83.4391	164.516	123.978	92.003	108.054	100.028	64.0045	73.2647	68.6346	97.5469	27.7549
LFM-A13	153.467	99.6173	126.542	85.2773	124.225	104.751	108.089	90.8844	99.4868	110.26	14.3443
Linifanib (ABT-869)	38.9924	73.3061	56.1493	60.5552	98.6918	79.6235	66.9877	81.0111	73.9994	69.924	12.2563
Losmapimod (GW856553X)	60.081	125.607	92.8441	92.3704	90.9926	91.6815	126.891	158.224	142.557	109.028	29.0434
LY2090314	170.953	195.69	183.322	162.195	184.299	173.247	246.831	322.972	284.901	213.823	61.7612
LY2228820	48.5981	77.6583	63.1282	85.385	65.8197	75.6024	92.5935	59.318	75.9557	71.5621	7.30612
LY2603618	83.1709	75.6553	79.4131	52.5912	92.2856	72.4384	92.4807	72.4404	82.4606	78.104	5.13773
LY2784544	57.4373	46.803	52.1201	90.9804	47.1504	69.0654	100.65	92.6787	96.6641	72.6165	22.4833
LY2835219	51.1174	54.6876	52.9025	41.1058	28.0362	34.571	50.6856	36.8463	43.766	43.7465	9.16576
LY294002	82.2618	108.845	95.5536	85.4411	126.839	106.14	61.5151	70.7253	66.1202	89.2713	20.7364
Masitinib (AB1010)	79.3533	28.3786	53.8659	47.5221	71.6709	59.5965	31.6775	41.6799	36.6787	50.047	11.9266
MEK162 (ARRY-162, ARRY-438162)	86.4876	75.2767	80.8822	120.101	72.7255	96.4131	127.402	131.09	129.246	102.18	24.6924
MGCD-265	54.8734	68.8456	61.8595	45.2885	62.9056	54.0971	80.947	51.6998	66.3234	60.76	6.18689
Milciclib (PHA-848125)	77.753	66.2203	71.9866	55.9457	74.7891	65.3674	99.0747	86.566	92.8203	76.7248	14.3267
MK-2206 2HCl	31.9968	80.2645	56.1307	47.826	55.8486	51.8373	19.1077	39.7486	29.4281	45.7987	14.3389
MK-2461	92.7248	76.481	84.6029	90.3619	142.601	116.481	108.347	112.443	110.395	103.827	16.924
MK-5108 (VX-689)	58.0895	90.9948	74.5422	90.2996	110.126	100.213	99.1282	82.421	90.7746	88.5098	12.9842
MK-8745	117.129	86.4713	101.8	79.6601	86.5627	83.1114	117.67	117.994	117.832	100.914	17.3772
MK-8776 (SCH 900776)	102.787	31.4808	67.1339	105.909	111.212	108.56	129.245	97.6479	113.446	96.3802	25.4456
MLN8054	68.952	78.9929	73.9724	91.7706	120.718	106.244	63.3372	82.5624	72.9498	84.3888	18.9343
Motesanib Diphosphate (AMG-706)	37.8167	80.6729	59.2448	79.2487	125.244	102.246	53.5337	85.7307	69.6322	77.0411	22.4377
Mubritinib (TAK 165)	84.6909	73.0259	78.8584	73.2907	62.3311	67.8109	86.8702	77.6092	82.2397	76.303	7.54621
Nilotinib (AMN-107)	51.4829	135.075	93.2789	93.4505	134.594	114.022	59.3089	101.612	80.4602	95.9204	16.9361
Nintedanib (BIBF 1120)	105.232	94.2683	99.7499	78.1083	99.1038	88.606	70.294	61.4025	65.8482	84.7347	17.2792
NSC 23766	123.954	60.2427	92.0985	85.5534	55.9887	70.771	104.476	97.374	100.925	87.9315	15.5029
NU6027	107.18	110.779	108.979	130.095	113.86	121.978	150.663	159.821	155.242	128.733	23.8599
NU7441 (KU-57788)	86.8668	78.0441	82.4555	45.1385	46.9373	46.0379	87.3619	57.3469	72.3544	66.9493	18.8008
NVP-ADW742	22.3123	24.6404	23.4763	26.0019	36.0273	31.0146	22.3144	20.2104	21.2624	25.2511	5.11259
NVP-AEW541	63.8943	55.1117	59.503	39.1829	50.466	44.8244	33.8875	36.5548	35.2212	46.5162	12.229
NVP-BHG712	70.3981	65.8655	68.1318	84.5637	108.35	96.4571	147.766	80.4544	114.11	92.8997	23.1947
NVP-BSK805 2HCl	50.0965	38.641	44.3688	40.0465	87.6698	63.8581	64.1069	51.9625	58.0347	55.4205	10.0042
NVP-BVU972	53.5235	36.2127	44.8681	71.7514	112.346	92.0488	75.9528	54.8311	65.392	67.4363	23.6567
ONO-4059	124.867	146.946	135.907	99.8156	107.376	103.596	139.937	115.193	127.565	122.356	16.7736
OSI-027	50.4314	49.3246	49.878	59.2211	97.7705	78.4958	106.225	70.8399	88.5322	72.302	20.0577
OSI-420	62.8332	88.6423	75.7377	63.0779	51.3678	57.2228	69.4547	63.348	66.4014	66.454	9.25756
OSI-906 (Linsitinib)	159.411	124.353	141.882	93.2996	134.291	113.795	71.732	113.591	92.6613	116.113	24.6922
OSI-930	30.4475	61.238	45.8427	109.761	120.625	115.193	97.6317	92.0618	94.8467	85.2942	35.6485
OSU-03012 (AR-12)	66.0909	72.0883	69.0896	79.695	71.936	75.8155	2.89134	68.7507	35.821	60.242	21.4149
p276-00	131.256	47.208	89.2318	82.5133	69.7142	76.1137	85.202	79.0639	82.133	82.4928	6.56643
Pacritinib	36.8068	38.2584	37.5326	8.24155	-1.14049	3.55053	1.5891	14.9752	8.28214	16.4551	18.4063
Palbociclib (PD-0332991) HCl	70.5358	92.3905	81.4632	43.99	80.565	62.2775	26.9246	42.2076	34.5661	59.4356	23.5773
Pazopanib	99.786	87.5218	93.6539	152.908	84.5334	118.721	189.806	154.998	172.402	128.259	40.2312
Pazopanib HCl (GW786034 HCl)	96.2867	113.117	104.702	108.197	136.084	122.14	98.7673	106.228	102.497	109.78	10.7611
PD0325901	90.32	92.0685	91.1943	70.1384	80.7838	75.4611	60.1867	62.6175	61.4021	76.0192	14.9039
PD168393	71.2457	75.2947	73.2702	102.304	60.861	81.5823	69.0792	75.5516	72.3154	75.7226	5.09705
PD173074	36.4054	52.8455	44.6255	43.0413	48.3338	45.6875	84.3956	74.4518	79.4237	56.5789	19.7913
PD173955	57.2731	53.5787	55.4259	52.3019	46.2727	49.2873	38.8345	50.5966	44.7156	49.8096	5.37424
PD184352 (CI-1040)	101.645	88.4813	95.063	73.6475	96.1813	84.9144	47.3206	66.5835	56.952	78.9765	19.7372
PD318088	47.8376	52.1294	49.9835	47.2974	90.8644	69.0809	123.274	58.2932	90.7838	69.9494	20.414
PD98059	99.8349	92.0272	95.931	100.267	99.9201	100.093	72.4621	100.256	86.3589	94.1278	7.04259
Pelitinib (EKB-569)	15.4776	37.1452	26.3114	38.3739	46.2649	42.3194	26.569	12.0681	19.3186	29.3165	11.7912
PF-00562271	111.927	54.3187	83.123	73.0989	113.407	93.2532	156.026	114.444	135.235	103.87	27.6307
PF-04217903	54.7996	86.3522	70.5759	94.3688	107.632	101.001	75.0252	56.1714	65.5983	79.0583	19.1649
PF-04691502	69.7784	29.0721	49.4253	88.6789	84.6939	86.6864	109.324	110.237	109.781	81.9642	30.4536
PF-3758309	108.906	89.0675	98.987	88.9646	104.378	96.6712	141.417	126.191	133.804	109.821	20.8024
PF-431396	122.547	89.1643	105.855	78.0394	110.929	94.4842	88.231	86.8775	87.5543	95.9646	9.23997
PF-4708671	59.4855	59.2946	59.3901	78.3872	110.009	94.1982	105.246	69.2599	87.253	80.2804	18.4218
PF-477736	79.3212	72.2283	75.7747	111.101	88.6665	99.8836	136.793	148.236	142.514	106.058	33.7955
PF-543	66.8058	127.048	96.927	107.281	105.859	106.57	145.683	170.409	158.046	120.514	32.8591
PF-562271	60.9485	52.8625	56.9055	98.8148	62.3383	80.5765	118.649	128.738	123.693	87.0584	33.8624
PF-573228	53.8864	84.232	69.0592	81.6521	45.0554	63.3537	84.0422	77.8702	80.9562	71.123	8.98089
PFK15	111.882	108.542	110.212	95.1313	81.1031	88.1172	173.17	140.783	156.976	118.435	35.1584
PH-797804	69.1491	86.4594	77.8043	66.7036	81.5605	74.1321	86.8731	108.005	97.439	83.1251	12.5314
PHA-665752	94.644	68.0914	81.3677	100.436	102.612	101.524	72.0184	61.7208	66.8696	83.2537	17.4038
PHA-680632	80.543	90.5012	85.5221	81.9655	98.6891	90.3273	140.701	83.1092	111.905	95.9181	14.0519
PHA-767491	112.949	66.6365	89.7928	108.396	125.728	117.062	129.835	132.402	131.118	112.658	21.0119
PHA-793887	86.232	111.953	99.0923	126.335	105.457	115.896	187.905	151.909	169.907	128.298	37.0006
Phenformin HCl	77.9275	47.3942	62.6608	99.1582	148.389	123.773	130.161	118.551	124.356	103.597	35.4528
PHT-427	113.038	111.098	112.068	130.336	102.478	116.407	177.176	153.668	165.422	131.299	29.6305
PI-103	93.7489	65.9855	79.8672	75.9156	97.5961	86.7559	66.1057	81.8348	73.9703	80.1978	6.3992
Piceatannol	98.9545	63.636	81.2953	140.29	91.3833	115.837	153.17	127.827	140.499	112.544	29.7388
PIK-293	61.9707	74.8379	68.4043	83.5087	78.4589	80.9838	93.3402	96.0312	94.6857	81.3579	13.1447
PIK-294	41.4037	66.5528	53.9782	88.2776	150.749	119.513	96.2706	81.7118	88.9912	87.4943	32.7932
PIK-75	-8.40487	13.8533	2.72421	-11.1547	-8.17423	-9.66448	16.8512	4.91852	10.8849	1.31487	10.3469
PIK-93	106.792	121.29	114.041	113.728	110.684	112.206	148.417	132.172	140.294	122.18	15.7141
Pimasertib (AS-703026)	40.1441	37.4102	38.7772	48.6267	50.449	49.5378	83.2131	55.4859	69.3495	52.5548	15.5078
PLX-4720	78.4005	149.316	113.858	113.737	133.706	123.721	86.4286	109.29	97.8594	111.813	13.0516
Ponatinib (AP24534)	21.1623	24.8839	23.0231	7.85564	5.77135	6.81349	5.84523	-0.940544	2.45234	10.763	10.8392
PP1	50.8476	74.8468	62.8472	112.985	84.2582	98.6217	69.4687	99.7585	84.6136	82.0275	18.0269
PP121	59.8263	49.4274	54.6268	87.0073	103.304	95.1555	143.935	101.376	122.656	90.8127	34.2217
PP2	73.7939	66.8621	70.328	145.861	90.3237	118.092	131.637	146.253	138.945	109.122	35.177
PP242	57.7526	45.3831	51.5679	100.293	71.7915	86.0423	114.983	96.3939	105.689	81.0995	27.3968
PQ 401	103.866	72.0241	87.945	81.269	80.31	80.7895	76.2463	80.7472	78.4967	82.4104	4.9283
PRT062607 (P505-15, BIIB057) HCl	111.355	139.233	125.294	66.7887	127.896	97.3424	159.961	120.66	140.31	120.982	21.806
Purvalanol A	115.732	89.5642	102.648	73.1508	69.1052	71.128	62.0902	71.6237	66.857	80.211	19.548
Quercetin	61.4505	58.0581	59.7543	71.3637	135.395	103.379	93.7891	97.9502	95.8696	86.3344	23.3233
Quizartinib (AC220)	48.2518	48.0597	48.1557	42.4574	24.2377	33.3475	86.0633	80.9319	83.4976	55.0003	25.7661
R406	93.6238	116.875	105.249	98.3697	83.3048	90.8373	103.484	106.943	105.214	100.433	8.31047
R406 (free base)	56.0598	54.3502	55.205	94.5468	68.0444	81.2956	84.4932	65.4293	74.9613	70.4873	13.6085
R428 (BGB324)	3.99077	2.95468	3.47272	4.39333	3.14721	3.77027	-2.20981	6.81882	2.3045	3.1825	0.774785
R547	69.4414	47.9419	58.6917	17.3054	21.9249	19.6152	57.4554	19.1099	38.2827	38.8632	19.5447
RAF265 (CHIR-265)	75.1328	93.9748	84.5538	58.5955	85.1518	71.8737	69.2453	56.6363	62.9408	73.1228	10.8605
Rapamycin (Sirolimus)	48.2901	92.011	70.1506	72.4546	113.493	92.9736	33.393	59.1864	46.2897	69.8046	23.3439
Refametinib (RDEA119, Bay 86-9766)	102.986	116.748	109.867	91.2798	108.325	99.8025	68.253	79.9168	74.0849	94.5847	18.4528
Regorafenib (BAY 73-4506)	107.599	173.565	140.582	100.363	106.535	103.449	76.3677	98.7438	87.5557	110.529	27.2128
Rigosertib (ON-01910)	-8.1926	-1.50914	-4.85087	-5.51533	-3.14066	-4.32799	-1.93303	-7.66531	-4.79917	-4.65934	0.288121
RKI-1447	50.7563	79.3589	65.0576	95.4176	86.9032	91.1604	88.9854	123.173	106.079	87.4324	20.7633
RN486	83.011	112.803	97.9072	113.513	64.157	88.8351	124.224	116.121	120.173	102.305	16.125
Ro3280	63.2501	137.098	100.174	88.4119	68.9261	78.669	74.9752	77.3216	76.1484	84.9971	13.2038
Ro-3306	202.434	115.68	159.057	89.0675	90.9402	90.0039	111.357	97.9962	104.677	117.912	36.3795
Roscovitine (Seliciclib,CYC202)	90.5522	126.222	108.387	109.104	104.517	106.81	89.0644	111.448	100.256	105.151	4.31204
Ruxolitinib (INCB018424)	89.1719	107.116	98.144	111.772	118.73	115.251	181.046	130.276	155.661	123.019	29.5347
SAR245409 (XL765)	48.2123	58.5543	53.3833	76.7413	58.0574	67.3993	96.9807	89.7784	93.3796	71.3874	20.2942
Saracatinib (AZD0530)	98.2539	100.611	99.4326	51.894	75.2368	63.5654	56.7105	57.3216	57.0161	73.338	22.8346
SB202190 (FHPI)	68.2708	34.1939	51.2324	71.1264	106.028	88.5773	42.6272	67.7299	55.1785	64.9961	20.517
SB203580	111.656	130.11	120.883	92.7767	143.539	118.158	39.8773	86.6007	63.239	100.76	32.5228
SB216763	146.605	109.716	128.161	107.862	151.068	129.465	110.487	128.068	119.277	125.634	5.54387
SB239063	115.521	116.795	116.158	76.8359	111.156	93.9961	143.17	112.656	127.913	112.689	17.2225
SB415286	86.5776	83.3138	84.9457	75.357	105.525	90.4409	77.1231	74.5392	75.8311	83.7393	7.37924
SB590885	79.5382	47.6402	63.5892	99.6859	94.5	97.093	126.915	102.218	114.566	91.7495	25.9053
SC-514	50.2239	49.4485	49.8362	111.131	87.3621	99.2463	72.8458	117.772	95.3092	81.4639	27.461
Selumetinib (AZD6244)	49.6182	83.8466	66.7324	81.8102	99.7029	90.7566	87.2942	69.9756	78.6349	78.708	12.0122
Semaxanib (SU5416)	70.5271	78.0204	74.2737	75.5852	96.4185	86.0019	86.4757	76.2415	81.3586	80.5447	5.90626
SGI-1776 free base	59.1451	50.4884	54.8168	28.1569	36.7183	32.4376	48.0488	37.9123	42.9806	43.4116	11.1958
SGX-523	85.0107	127.826	106.419	121.684	139.928	130.806	94.2414	112.27	103.256	113.493	15.0764
Skepinone-L	85.7385	91.6003	88.6694	72.8891	56.1424	64.5158	61.5107	89.256	75.3833	76.1895	12.097
SKI II	103.921	128.79	116.355	143.961	118.705	131.333	155.912	172.811	164.362	137.35	24.5623
SL-327	51.4158	117.915	84.6654	76.0883	122.047	99.0675	55.959	74.5315	65.2453	82.9927	16.9731
SMI-4a	148.131	127.834	137.982	112.132	125.329	118.73	140.241	119.133	129.687	128.8	9.65652
SNS-032 (BMS-387032)	146.835	107.166	127.001	86.3044	91.8201	89.0622	114.083	103.559	108.821	108.295	18.9746
SNS-314 Mesylate	12.0024	40.2413	26.1219	10.1925	12.9741	11.5833	5.08094	9.60603	7.34348	15.0162	9.84863
Sorafenib	161.558	91.5767	126.567	117.396	120.25	118.823	88.6524	75.7914	82.2219	109.204	23.686
Sorafenib Tosylate	79.2636	49.5478	64.4057	88.6071	123.52	106.064	44.2218	72.5369	58.3794	76.2829	25.9663
Sotrastaurin	54.6663	39.5628	47.1146	90.2799	100.544	95.412	71.593	113.054	92.3233	78.2833	27.037
SP600125	89.7727	104.993	97.3827	112.508	103.747	108.127	187.479	145.294	166.387	123.966	37.1284
S-Ruxolitinib (INCB018424)	87.6362	96.3674	92.0018	133.407	92.8178	113.112	179.099	182.965	181.032	128.715	46.5208
SSR128129E	115.267	133.793	124.53	139.585	116.57	128.077	155.125	184.068	169.597	140.735	25.058
Staurosporine	-16.9115	-15.0818	-15.9967	-21.4536	-18.8215	-20.1376	-24.5763	-23.2557	-23.916	-20.0167	3.96103
SU11274	55.619	132.922	94.2705	55.4841	97.3137	76.3989	47.4346	67.0395	57.2371	75.9688	18.5205
SU6656	113.618	130.52	122.069	98.1279	138.637	118.383	155.393	114.39	134.891	125.114	8.66554
SU9516	129.801	101.505	115.653	74.5337	70.9028	72.7182	60.2972	44.6134	52.4553	80.2755	32.2695
Sunitinib Malate	40.0782	50.8793	45.4787	47.1527	67.2168	57.1847	32.2986	61.457	46.8778	49.8471	6.39298
TAE226 (NVP-TAE226)	37.5289	104.187	70.8582	57.662	65.7754	61.7187	72.616	48.0899	60.3529	64.3099	5.7119
TAK-285	88.4996	72.5366	80.5181	72.3965	82.7064	77.5514	93.953	78.8263	86.3897	81.4864	4.49798
TAK-632	81.8875	100.797	91.3423	117.198	117.579	117.388	196.278	190.443	193.36	134.03	53.006
TAK-715	109.875	128.809	119.342	134.427	92.0009	113.214	140.993	167.068	154.03	128.862	22.0106
TAK-733	59.9918	60.8724	60.4321	55.3237	87.5921	71.4579	100.463	81.1619	90.8124	74.2341	15.3792
TAK-901	108.382	100.341	104.362	70.1529	114.291	92.2218	128.423	97.7148	113.069	103.218	10.4706
TCS 359	102.729	56.1819	79.4553	40.1914	44.7219	42.4567	60.0163	66.8312	63.4237	61.7786	18.5541
TDZD-8	94.9111	96.3004	95.6057	114.233	75.5087	94.8707	98.2384	136.122	117.18	102.552	12.6734
Telatinib	77.821	49.8288	63.8249	82.6595	144.405	113.532	106.657	79.2373	92.9472	90.1015	24.9756
Temsirolimus (CCI-779, NSC 683864)	62.8152	110.686	86.7506	77.1571	118.971	98.0639	54.837	77.6516	66.2443	83.6863	16.1296
Tepotinib (EMD 1214063)	69.7209	57.1162	63.4186	63.1213	55.8881	59.5047	59.6213	41.5318	50.5766	57.8333	6.58213
TG003	122.153	63.8122	92.9826	115.919	104.708	110.313	90.5311	158.604	124.568	109.288	15.8175
TG100-115	28.7493	56.3852	42.5673	49.7503	48.8441	49.2972	74.2595	44.4636	59.3616	50.4087	8.45214
TG100713	67.9717	92.0984	80.035	101.812	91.4149	96.6135	88.0051	129.254	108.63	95.0928	14.3579
TG101209	106.986	64.2391	85.6127	105.679	145.651	125.665	139.557	135.499	137.528	116.269	27.2033
TG101348 (SAR302503)	115.392	61.5655	88.4788	108.824	143.914	126.369	159.417	105.833	132.625	115.824	23.8875
TGX-221	84.1564	86.0939	85.1251	92.4571	65.0806	78.7689	45.6701	55.516	50.5931	71.4957	18.3791
Thiazovivin	89.6655	124.431	107.048	136.766	122.542	129.654	205.76	180.111	192.936	143.212	44.5201
TIC10	61.981	100.763	81.3718	124.824	93.1804	109.002	129.942	176.282	153.112	114.495	36.1841
Tie2 kinase inhibitor	104.288	118.505	111.396	124.042	102.123	113.083	195.108	153.353	174.231	132.903	35.8005
Tivantinib (ARQ 197)	97.0171	76.1473	86.5822	84.6122	99.8337	92.2229	114.577	84.4727	99.5249	92.7767	6.4891
Tivozanib (AV-951)	46.987	53.7706	50.3788	52.7447	110.896	81.8204	96.153	63.4387	79.7959	70.665	17.5975
Tofacitinib (CP-690550) Citrate	96.1906	72.058	84.1243	94.6797	67.0417	80.8607	95.5788	145.179	120.379	95.1213	21.9344
Tofacitinib (CP-690550,Tasocitinib)	55.6686	44.1178	49.8932	84.398	118.499	101.448	78.0814	55.7025	66.8919	72.7445	26.2712
Torin 2	33.4618	10.7764	22.1191	20.8561	-1.08174	9.88718	5.74693	15.0943	10.4206	14.1423	6.91327
TPCA-1	64.3452	111.486	87.9157	97.3195	96.2297	96.7746	91.2257	79.7041	85.4649	90.0517	5.94972
Trametinib (GSK1120212)	46.9595	41.73	44.3447	46.2071	61.1686	53.6879	75.4568	66.6791	71.0679	56.3668	13.5615
Triciribine	55.6081	78.2298	66.919	70.587	60.2602	65.4236	52.1336	53.0784	52.606	61.6495	7.86753
TSU-68 (SU6668, Orantinib)	64.1212	99.5059	81.8136	112.5	101.324	106.912	146.398	91.4141	118.906	102.544	18.9282
TWS119	72.8835	95.1174	84.0004	101.643	109.225	105.434	146.922	103.517	125.219	104.885	20.615
Tyrphostin 9	21.0621	17.2976	19.1798	62.1387	32.1864	47.1626	22.4389	22.9574	22.6981	29.6802	15.242
Tyrphostin AG 1296	108.884	66.7557	87.8196	59.9567	63.8571	61.9069	69.3882	74.7428	72.0655	73.9307	13.0567
Tyrphostin AG 879	40.8461	28.1065	34.4763	104.638	74.2235	89.4309	44.3569	61.9461	53.1515	59.0196	27.9433
U0126-EtOH	73.2696	127.794	100.532	121.519	135.408	128.463	88.4954	103.866	96.1808	108.392	17.5178
Ulixertinib (BVD-523, VRT752271)	160.397	125.85	143.124	73.1089	103.567	88.3379	171.158	117.626	144.392	125.284	32.003
URMC-099	9.45904	12.3952	10.9271	11.4408	10.7323	11.0865	20.7283	11.9636	16.3459	12.7865	3.08356
Vandetanib (ZD6474)	69.8757	46.7114	58.2935	34.1646	43.7694	38.967	20.7877	29.6105	25.1991	40.8199	16.6248
Varlitinib	88.3	47.6041	67.952	90.0941	126.447	108.27	125.485	134.953	130.219	102.147	31.582
Vatalanib (PTK787) 2HCl	70.3537	120.271	95.3123	109.079	147.738	128.409	86.1791	104.799	95.4892	106.403	19.0574
VE-821	169.801	124.876	147.338	105.268	113.429	109.348	133.532	115.393	124.463	127.05	19.1267
VE-822	30.6076	21.5435	26.0756	44.7778	44.0693	44.4235	38.5953	23.8004	31.1979	33.899	9.46754
Vemurafenib (PLX4032, RG7204)	63.2077	105.469	84.3381	100.717	102.974	101.846	163.071	46.3117	104.691	96.9585	11.0218
Volasertib (BI 6727)	-3.07076	-3.85003	-3.46039	-10.2357	-15.239	-12.7373	-10.2837	2.90345	-3.69011	-6.62928	5.29098
VS-5584 (SB2343)	53.1476	36.5278	44.8377	115.616	65.7676	90.6917	68.4921	101.101	84.7966	73.442	24.9468
VX-680 (Tozasertib, MK-0457)	96.6195	75.311	85.9652	94.742	108.557	101.649	77.6393	78.8609	78.2501	88.6215	11.9236
VX-702	126.445	76.764	101.604	138.336	92.6349	115.485	134.317	131.583	132.95	116.68	15.707
VX-745	74.8144	101.876	88.3452	95.9238	87.6357	91.7798	160.312	118.131	139.222	106.449	28.4339
WAY-600	69.7633	28.8615	49.3124	52.5082	75.2721	63.8902	77.7075	53.553	65.6302	59.6109	8.96112
WH-4-023	56.05	53.6328	54.8414	33.5185	30.221	31.8698	35.2952	22.7638	29.0295	38.5802	14.154
WHI-P154	63.7697	76.3843	70.077	99.9697	60.0161	79.9929	73.8379	86.3896	80.1138	76.7279	5.76018
Wortmannin	58.4695	20.183	39.3263	49.8048	75.77	62.7874	62.5967	80.5146	71.5557	57.8898	16.6635
WP1066	77.1321	35.2854	56.2088	79.9666	67.4875	73.7271	47.8985	55.6206	51.7595	60.5651	11.6137
WYE-125132 (WYE-132)	39.7816	39.9131	39.8473	38.8589	75.0147	56.9368	71.8933	53.9022	62.8978	53.2273	11.9646
WYE-354	47.9883	70.1244	59.0563	98.3474	105.289	101.818	143.996	110.95	127.473	96.1159	34.563
WZ3146	31.0963	27.5581	29.3272	34.8828	33.7086	34.2957	44.0782	22.7399	33.409	32.344	2.64996
WZ4002	27.7626	87.2951	57.5288	41.9898	54.702	48.3459	5.33553	7.23151	6.28352	37.3861	27.3241
WZ4003	63.114	82.706	72.91	40.1034	46.0227	43.0631	65.0967	63.7643	64.4305	60.1345	15.3802
WZ8040	41.7754	77.9714	59.8734	26.9789	21.9784	24.4787	5.88641	3.57464	4.73052	29.6942	27.939
XL019	107.782	92.3537	100.068	117.227	95.824	106.525	152.018	121.518	136.768	114.454	19.5925
XL147	61.6512	69.1101	65.3807	89.1781	122.152	105.665	82.1652	67.5867	74.876	81.9739	21.0594
XMD8-92	103.294	86.003	94.6487	95.6862	132.091	113.888	146.28	98.498	122.389	110.309	14.2125
Y-27632 2HCl	153.386	128.53	140.958	108.324	140.991	124.657	93.8396	103.195	98.5172	121.378	21.4097
YM201636	60.2894	62.5158	61.4026	65.5162	78.2553	71.8857	93.7802	79.1486	86.4644	73.2509	12.5866
ZCL278	72.2104	87.3729	79.7916	92.6958	92.6684	92.6821	137.611	137.765	137.688	103.387	30.3965
ZM 306416	89.2501	92.1126	90.6813	117.487	70.2398	93.8635	108.126	122.791	115.458	100.001	13.4807
ZM 323881 HCl	76.22	60.5601	68.3901	103.984	67.9754	85.9796	69.9781	111.261	90.6195	81.6631	11.7265
ZM 336372	112.42	78.2791	95.3497	123.631	165.707	144.669	153.185	172.126	162.656	134.225	34.8473
ZM 39923 HCl	128.738	47.6399	88.1887	88.5839	66.9555	77.7697	100.127	88.0714	94.0993	86.6859	8.26787
ZM 447439	97.6461	151.805	124.726	108.781	125.453	117.117	78.6638	95.9943	87.3291	109.724	19.764
Zotarolimus(ABT-578)	41.9284	55.7246	48.8265	87.2826	76.3547	81.8186	95.3671	145.267	120.317	83.6541	35.7806
ZSTK474	108.971	105.979	107.475	97.8871	146.67	122.279	91.0495	99.8583	95.4539	108.403	13.4365
